# Supplementary material for: Evolution of the vertebrate insulin receptor substrate (Irs) gene family
Source: BMC Evol Biol. 2017 Jun 23;17:148. doi: 10.1186/s12862-017-0994-z (PMC5482937; doi:10.1186/s12862-017-0994-z)
Supplement: Supplementary file 1 — This file is in Excel format. Genomic locations of Irs-like genes in sequenced vertebrate genomes identified from the Ensembl database. (XLSX 40 kb) [file 12862_2017_994_MOESM10_ESM.xlsx]

## Sheet: Sheet1
	Table S3. Relative rates of evolution of Irs genes in mammals and non-mammals
				Irs1			Irs2			Irs3			Irs4
				Substitutionsb			Substitutions			Substitutions			Substitutions
	Mammala	Non-mammala	Outgroupa	Mammal	Non-mammal	Significance	Mammal	Non-mammal	Significance	Mammal	Non-mammal	Significance	Mammal	Non-mammal	Significance
	Human	Anole lizard	Western clawed frog	61	63	0.85746	NAd	NA	NA	NA	NA	NA	NA	NA	NA
			Zebrafish	48	44	0.67666	NA	NA	NA	NA	NA	NA	NA	NA	NA
		Garter snake	Western clawed frog	61	64	0.78845	45	123	0	NA	NA	NA	382	30	0
			Zebrafish	49	50	0.91994	36	152	0	NA	NA	NA	265	50	0
		Gekko	Western clawed frog	61	59	0.85513	NA	NA	NA	NA	NA	NA	391	33	0
			Zebrafish	50	46	0.68309	NA	NA	NA	NA	NA	NA	267	50	0
		Chicken	Western clawed frog	62e	40	0.02938	34	35	0.90418	NA	NA	NA	397	32	0
			Zebrafish	48	31	0.05579	33	38	0.55292	NA	NA	NA	264	50	0
		Ostrich	Western clawed frog	60	46	0.17389	34	40	0.4855	NA	NA	NA	388	35	0
			Zebrafish	49	33	0.07724	35	44	0.31126	NA	NA	NA	261	53	0
		Western clawed frog	Zebrafish	83	68	0.22221	52	105	2e-05	NA	NA	NA	242	65	0
	Coquerel's sifaka	Anole lizard	Western clawed frog	57	58	0.9257	NA	NA	NA	73	25	0	NA	NA	NA
			Zebrafish	47	53	0.67329	NA	NA	NA	93	25	0	NA	NA	NA
		Garter snake	Western clawed frog	59	61	0.85513	43	124	0	72	35	0.00035	383	33	0
			Zebrafish	49	50	0.91994	34	147	0	93	25	0	270	45	0
		Gekko	Western clawed frog	58	55	0.77778	NA	NA	NA	54	28	0.00409	391	36	0
			Zebrafish	49	45	0.67992	NA	NA	NA	78	20	0	271	45	0
		Chicken	Western clawed frog	60	37	0.01953	30	35	0.53514	NA	NA	NA	397	35	0
			Zebrafish	49	32	0.05891	34	38	0.63735	NA	NA	NA	269	46	0
		Ostrich	Western clawed frog	58	43	0.13555	29	39	0.22525	NA	NA	NA	388	38	0
			Zebrafish	50	34	0.08086	33	41	0.35238	NA	NA	NA	266	49	0
		Western clawed frog	Zebrafish	83	67	0.19142	51	106	1e-05	97	24	0	242	58	0
	Mouse	Anole lizard	Western clawed frog	64	53	0.30918	NA	NA	NA	70	25	0	NA	NA	NA
			Zebrafish	54	37	0.07474	NA	NA	NA	87	25	0	NA	NA	NA
		Garter snake	Western clawed frog	64	54	0.35727	48	126	0	65	29	0.0002	379	29	0
			Zebrafish	55	42	0.18685	39	146	0	87	22	0	260	45	0
		Gekko	Western clawed frog	66	51	0.16552	NA	NA	NA	53	28	0.00547	386	31	0
			Zebrafish	57	398	0.06619	NA	NA	NA	77	19	0	261	43	0
		Chicken	Western clawed frog	68	32	0.00032	38	39	0.90927	NA	NA	NA	391	28	0
			Zebrafish	56	26	0.00092	39	37	0.81855	NA	NA	NA	260	45	0
		Ostrich	Western clawed frog	65	36	0.00391	38	44	0.50759	NA	NA	NA	383	34	0
			Zebrafish	56	25	0.00057	38	41	0.73572	NA	Na	NA	256	48	0
		Western clawed frog	Zebrafish	92	64	0.02497	55	103	0.00013	95	26	0	239	62	0
	Killer whale	Anole lizard	Western clawed frog	54	57	0.77584	NA	NA	NA	73	26	0	NA	NA	NA
			Zebrafish	44	42	0.82925	NA	NA	NA	93	26	0	NA	NA	NA
		Garter snake	Western clawed frog	56	60	0.71035	44	122	0	72	41	0.00354	380	32	0
			Zebrafish	44	47	0.75315	35	147	0	95	31	0	261	50	0
		Gekko	Western clawed frog	55	54	0.92369	NA	NA	NA	55	32	0.01367	387	33	0
			Zebrafish	44	42	0.82925	NA	NA	NA	80	24	0	262	50	0
		Chicken	Western clawed frog	54	34	0.03301	35	35	1	NA	NA	NA	392	31	0
			Zebrafish	44	30	0.10364	33	37	0.63259	NA	NA	NA	259	50	0
		Ostrich	Western clawed frog	53	41	0.21583	34	40	0.4855	NA	NA	NA	385	36	0
			Zebrafish	45	32	0.13848	33	40	0.41262	NA	NA	NA	258	54	0
		Western clawed frog	Zebrafish	82	68	0.253	53	106	3e-05	100	27	0	240	67	0
	a Sepecies used for relative rate test [57], which include a mammal,non-mammal, and an outgroup
	b Substitutions referes to the number of amino acid susbtitutions inferred to occur on each lineage
	c Significance refes to the probability of obseving the numbe of substitutions if both lineages were equal with the Chi square test
	d NA is not applicable, as at least one of the sequnces is not available
	e Numbersin red are significantly higher number of substitutions and their ssignificance
