# Supplementary material for: Evolution of the vertebrate insulin receptor substrate (Irs) gene family
Source: BMC Evol Biol. 2017 Jun 23;17:148. doi: 10.1186/s12862-017-0994-z (PMC5482937; doi:10.1186/s12862-017-0994-z)
Supplement: Supplementary file 2 — This file is in Excel format. Accession numbers of Irs-like coding sequences from vertebrates and outroup species identified from the NCBI database. (XLSX 218 kb) [file 12862_2017_994_MOESM11_ESM.xlsx]

## Sheet: Sheet1
	Table S4. JS Divergence Scores from alignments of Irs proteins from 10 vertebrates
	Positiona	Allb	Irs1	Irs2	Irs3	Irs4
	1	0.13784	0.91891	0.91891	0.82702	0.64324
	2	0.11986	0.79906	0.79906	0.70536	0.55934
	3	0.12551	0.83675	0.83675	0.78455	0.51518
	4	0.13112	0.7848	0.75546	0.5666	0.56007
	5	0.12348	0.6867	0.76262	0.50222	0.5169
	6	0.12559	0.60217	0.67835	0.4262	0.54027
	7	0.11565	0.32532	0.74314	0.19434	0.49146
	8	0.11434	0.31686	0.71655	0.19998	0.4797
	9	0.11804	0.30729	0.71632	0.21819	0.49579
	10	0.1183	0.61556	0.75463	0.23186	0.49451
	11	0.11922	0.66345	0.66545	0.47482	0.48309
	12	0.11375	0.71652	0.73183	0.60631	0.45956
	13	0.12394	0.83367	0.70118	0.61448	0.49828
	14	0.12218	0.82499	0.62421	0.56889	0.48871
	15	0.1089	0.83815	0.71835	0.64787	0.43561
	16	0.11516	0.8274	0.6471	0.64884	0.4631
	17	0.10304	0.83876	0.60294	0.62005	0.41663
	18	0.07021	0.83898	0.65567	0.57423	0.28306
	19	0.11342	0.81892	0.37098	0.64748	0.46391
	20	0.11169	0.81382	0.31567	0.65025	0.4604
	21	0.11761	0.85602	0.63971	0.59611	0.46788
	22	0.129	0.8085	0.60071	0.63329	0.5044
	23	0.11651	0.84473	0.38073	0.59514	0.49907
	24	0.11711	0.84418	0.66641	0.61255	0.49838
	25	0.12094	0.85827	0.75505	0.67059	0.49334
	26	0.12444	0.85823	0.78454	0.67307	0.49913
	27	0.1211	0.85471	0.85027	0.65234	0.49647
	28	0.11701	0.88984	0.86613	0.74605	0.46199
	29	0.12341	0.88853	0.8656	0.65628	0.50266
	30	0.11626	0.86024	0.85149	0.74288	0.47627
	31	0.12527	0.86254	0.81576	0.78202	0.51802
	32	0.12292	0.85692	0.81481	0.65819	0.52609
	33	0.12712	0.85172	0.76499	0.75765	0.5341
	34	0.13131	0.8177	0.81169	0.73758	0.56666
	35	0.11882	0.79762	0.79949	0.67728	0.49838
	36	0.12253	0.82843	0.83015	0.78854	0.50942
	37	0.12688	0.77375	0.86728	0.75301	0.54998
	38	0.12821	0.79057	0.81704	0.77644	0.51516
	39	0.12171	0.80106	0.86505	0.76542	0.50557
	40	0.1297	0.79572	0.81931	0.84738	0.53758
	41	0.13333	0.72737	0.84652	0.80318	0.52124
	42	0.13244	0.74736	0.85258	0.83878	0.51748
	43	0.13122	0.78169	0.86483	0.81683	0.49251
	44	0.12859	0.77196	0.85587	0.84404	0.46603
	45	0.13356	0.79481	0.88546	0.84348	0.4907
	46	0.12991	0.83282	0.83364	0.86337	0.47737
	47	0.13296	0.80791	0.88438	0.84922	0.49313
	48	0.13028	0.83914	0.85609	0.84078	0.4898
	49	0.13987	0.86907	0.85177	0.84792	0.50362
	50	0.1324	0.86765	0.85692	0.84252	0.50362
	51	0.1375	0.84998	0.85172	0.81568	0.52186
	52	0.18453	0.867	0.81695	0.83355	0.54715
	53	0.2223	0.85505	0.79585	0.81208	0.55757
	54	0.25708	0.8544	0.82274	0.83353	0.57549
	55	0.53526	0.86102	0.74812	0.75525	0.77583
	56	0.57101	0.90186	0.77422	0.77535	0.77868
	57	0.52618	0.86272	0.76642	0.7473	0.72158
	58	0.6006	0.88099	0.69407	0.6088	0.77483
	59	0.51496	0.84684	0.75264	0.58384	0.77173
	60	0.34114	0.83788	0.64878	0.24973	0.72982
	61	0.31629	0.80091	0.61776	0.25354	0.76627
	62	0.12107	0.81608	0.6035	0.25868	0.7533
	63	0.11177	0.84583	0.3601	0.26533	0.75934
	64	0.12342	0.83337	0.35684	0.6535	0.78431
	65	0.12696	0.84798	0.55408	0.65952	0.76702
	66	0.33801	0.83873	0.50105	0.77377	0.77433
	67	0.36292	0.83323	0.63522	0.80809	0.7726
	68	0.37564	0.84986	0.6303	0.8316	0.76014
	69	0.34542	0.81429	0.67863	0.84635	0.76272
	70	0.39971	0.84344	0.70173	0.85625	0.7596
	71	0.40366	0.84725	0.6887	0.83857	0.76211
	72	0.37441	0.87805	0.69231	0.80479	0.772
	73	0.3836	0.86602	0.75158	0.83428	0.77839
	74	0.42203	0.86943	0.72241	0.82031	0.70976
	75	0.37727	0.85177	0.77078	0.77235	0.74668
	76	0.38253	0.86087	0.78669	0.79611	0.62559
	77	0.37316	0.84551	0.82362	0.70273	0.5602
	78	0.31098	0.84669	0.80735	0.63207	0.25165
	79	0.40035	0.82492	0.83813	0.62188	0.18755
	80	0.41845	0.84682	0.86577	0.58016	0.18663
	81	0.35832	0.84062	0.86435	0.57492	0.19295
	82	0.40317	0.84845	0.84667	0.50156	0.25541
	83	0.38676	0.86018	0.8472	0.5411	0.59314
	84	0.35513	0.84289	0.85175	0.54515	0.66942
	85	0.39273	0.87023	0.84529	0.64891	0.75054
	86	0.45224	0.80488	0.84529	0.7434	0.82624
	87	0.40923	0.8218	0.88943	0.69475	0.83561
	88	0.46902	0.81718	0.81229	0.7164	0.84031
	89	0.48925	0.79545	0.82294	0.71412	0.81719
	90	0.49865	0.84591	0.8219	0.71574	0.85963
	91	0.59781	0.82811	0.76102	0.74191	0.81388
	92	0.69098	0.80892	0.75702	0.7481	0.84652
	93	0.71157	0.81515	0.7965	0.71097	0.85258
	94	0.7297	0.83102	0.78873	0.74458	0.86483
	95	0.74163	0.84538	0.82058	0.77506	0.84583
	96	0.7821	0.84467	0.82684	0.79965	0.86831
	97	0.81063	0.81695	0.80669	0.77495	0.81649
	98	0.79063	0.82533	0.8204	0.78295	0.81391
	99	0.83538	0.80108	0.7783	0.77965	0.80024
	100	0.83114	0.79836	0.80215	0.80558	0.83148
	101	0.8061	0.78626	0.83167	0.81345	0.82092
	102	0.8206	0.77047	0.83276	0.71644	0.83511
	103	0.78934	0.81833	0.87198	0.81886	0.80614
	104	0.74999	0.78657	0.8199	0.79785	0.785
	105	0.78909	0.82024	0.86212	0.79683	0.7819
	106	0.76608	0.86098	0.84376	0.82595	0.73443
	107	0.81379	0.84839	0.85286	0.82314	0.75767
	108	0.79919	0.81804	0.84551	0.85011	0.7474
	109	0.82426	0.89721	0.84355	0.77344	0.71025
	110	0.74852	0.86448	0.82178	0.73213	0.72394
	111	0.73011	0.85149	0.84205	0.79416	0.74386
	112	0.70529	0.81854	0.82014	0.68301	0.80962
	113	0.52626	0.79329	0.84175	0.8206	0.79361
	114	0.53711	0.76285	0.84533	0.80138	0.83422
	115	0.52635	0.81544	0.83785	0.75356	0.81563
	116	0.46223	0.79838	0.85872	0.81526	0.82413
	117	0.39399	0.85296	0.80299	0.73059	0.85406
	118	0.40134	0.84863	0.82986	0.76149	0.84367
	119	0.36954	0.82076	0.81692	0.77002	0.746
	120	0.27035	0.77434	0.79656	0.77246	0.8381
	121	0.14746	0.75947	0.853	0.7866	0.77478
	122	0.12369	0.59405	0.83354	0.75265	0.79442
	123	0.14876	0.66085	0.81319	0.78708	0.82665
	124	0.12526	0.26542	0.85208	0.74309	0.82713
	125	0.15881	0.2015	0.83804	0.75188	0.82328
	126	0.15758	0.22853	0.85865	0.80162	0.78528
	127	0.16966	0.22315	0.85057	0.69913	0.77088
	128	0.17543	0.27966	0.81686	0.79141	0.76247
	129	0.17217	0.68405	0.81616	0.83136	0.79335
	130	0.17308	0.67614	0.80391	0.80776	0.71465
	131	0.2297	0.66933	0.80119	0.72137	0.73335
	132	0.27577	0.69165	0.7972	0.86914	0.74943
	133	0.3362	0.45502	0.81317	0.83048	0.73092
	134	0.60152	0.41733	0.83475	0.76538	0.71875
	135	0.72011	0.4062	0.86138	0.8037	0.7192
	136	0.74671	0.46763	0.83368	0.74294	0.68173
	137	0.81856	0.4672	0.86916	0.76504	0.71518
	138	0.82617	0.62955	0.85037	0.77478	0.71448
	139	0.83641	0.66305	0.79849	0.72178	0.70901
	140	0.77182	0.67643	0.89019	0.75159	0.72032
	141	0.7777	0.72196	0.85746	0.74051	0.69787
	142	0.76151	0.72549	0.84178	0.62953	0.67952
	143	0.76147	0.74314	0.82395	0.60288	0.65324
	144	0.74074	0.78073	0.79869	0.62426	0.66889
	145	0.72103	0.75568	0.8142	0.55115	0.72321
	146	0.64708	0.74461	0.78555	0.5234	0.66774
	147	0.44117	0.7613	0.78029	0.54131	0.68917
	148	0.4456	0.70476	0.75942	0.51007	0.73942
	149	0.47751	0.65323	0.8088	0.52627	0.70151
	150	0.50792	0.60783	0.76765	0.50466	0.81003
	151	0.48836	0.36702	0.73533	0.58026	0.78351
	152	0.45283	0.3613	0.72869	0.64848	0.80669
	153	0.4781	0.65485	0.62408	0.59195	0.79957
	154	0.26829	0.64513	0.4729	0.69833	0.77576
	155	0.2384	0.70773	0.47935	0.67883	0.73789
	156	0.21322	0.77787	0.62562	0.63928	0.78338
	157	0.16959	0.76689	0.62582	0.73367	0.79229
	158	0.1788	0.81295	0.63883	0.69606	0.79907
	159	0.17862	0.71891	0.65706	0.7499	0.85293
	160	0.17725	0.74202	0.6657	0.70664	0.8376
	161	0.18008	0.74291	0.62203	0.68929	0.79909
	162	0.17447	0.51701	0.6214	0.81679	0.78669
	163	0.16988	0.67949	0.59418	0.7436	0.82209
	164	0.16331	0.39822	0.51222	0.70286	0.81613
	165	0.16722	0.61931	0.55064	0.73004	0.83027
	166	0.1808	0.68805	0.27525	0.77104	0.81214
	167	0.18042	0.75267	0.28095	0.8026	0.83385
	168	0.23689	0.78419	0.30339	0.81108	0.80355
	169	0.29238	0.79731	0.56842	0.80561	0.79645
	170	0.3965	0.81534	0.63486	0.7902	0.81523
	171	0.64996	0.83956	0.72887	0.86955	0.76137
	172	0.64043	0.84174	0.83509	0.80554	0.81055
	173	0.689	0.84863	0.78472	0.80771	0.7805
	174	0.68201	0.83868	0.78324	0.79385	0.76974
	175	0.65569	0.89258	0.7794	0.74719	0.79985
	176	0.57471	0.86092	0.73053	0.81055	0.78737
	177	0.69601	0.82705	0.79498	0.76696	0.8077
	178	0.61428	0.84047	0.75741	0.777	0.82621
	179	0.60453	0.79237	0.68572	0.791	0.82448
	180	0.72268	0.82833	0.72832	0.76567	0.8208
	181	0.67776	0.83717	0.72815	0.77027	0.83697
	182	0.67443	0.82182	0.73556	0.77215	0.85877
	183	0.71409	0.81268	0.73223	0.69947	0.84103
	184	0.74025	0.79839	0.64149	0.72813	0.81212
	185	0.74797	0.80281	0.59006	0.7339	0.82285
	186	0.79751	0.84869	0.35448	0.74901	0.775
	187	0.73987	0.78909	0.33891	0.67725	0.79775
	188	0.7947	0.82458	0.33687	0.77879	0.81239
	189	0.73147	0.83846	0.58012	0.75983	0.79388
	190	0.7478	0.79031	0.61144	0.64273	0.8004
	191	0.72175	0.79256	0.64896	0.82736	0.79804
	192	0.72607	0.80967	0.65113	0.75919	0.78327
	193	0.77698	0.81812	0.74632	0.76533	0.84755
	194	0.73956	0.85632	0.75184	0.84739	0.80542
	195	0.70913	0.84181	0.69595	0.77281	0.78732
	196	0.72784	0.81291	0.819	0.73068	0.86211
	197	0.68923	0.86933	0.76446	0.75473	0.82938
	198	0.76134	0.79904	0.7653	0.72426	0.73652
	199	0.77389	0.82826	0.75686	0.65701	0.75348
	200	0.68078	0.80578	0.71775	0.74942	0.77284
	201	0.7556	0.798	0.81279	0.74713	0.79406
	202	0.69268	0.82648	0.77495	0.7595	0.77636
	203	0.68288	0.8175	0.78488	0.77783	0.78483
	204	0.70868	0.82535	0.80107	0.80119	0.81396
	205	0.68693	0.80003	0.74961	0.75121	0.76788
	206	0.66505	0.8167	0.83509	0.75357	0.81594
	207	0.6778	0.83074	0.80298	0.68739	0.81554
	208	0.74234	0.79618	0.83276	0.6637	0.81298
	209	0.66412	0.84096	0.81641	0.67046	0.79092
	210	0.70333	0.8235	0.88826	0.6459	0.78041
	211	0.76933	0.7923	0.86462	0.66499	0.76684
	212	0.65267	0.80724	0.83075	0.63048	0.77383
	213	0.74575	0.80175	0.86647	0.63979	0.72178
	214	0.80473	0.79647	0.80936	0.63642	0.70901
	215	0.72635	0.81148	0.8298	0.66746	0.68805
	216	0.64915	0.80933	0.83864	0.68628	0.72211
	217	0.82491	0.8038	0.79217	0.68684	0.7569
	218	0.78918	0.86015	0.80722	0.75784	0.7267
	219	0.64135	0.8119	0.79376	0.76553	0.76379
	220	0.69804	0.87616	0.79819	0.79862	0.76182
	221	0.69636	0.86514	0.84952	0.70947	0.72678
	222	0.5962	0.8482	0.79098	0.73013	0.7464
	223	0.61533	0.85926	0.83017	0.76394	0.75336
	224	0.60168	0.85903	0.84405	0.74783	0.64696
	225	0.55445	0.88286	0.77871	0.73601	0.71926
	226	0.55766	0.82953	0.835	0.76995	0.69973
	227	0.5392	0.88413	0.81277	0.76017	0.68153
	228	0.51626	0.85232	0.81289	0.7851	0.72547
	229	0.50883	0.8482	0.86252	0.81493	0.68075
	230	0.40155	0.87135	0.84015	0.83431	0.71095
	231	0.25672	0.86132	0.81054	0.84932	0.71045
	232	0.12815	0.86132	0.87024	0.87222	0.68439
	233	0.07726	0.85914	0.8063	0.8218	0.70985
	234	0.0592	0.83572	0.82605	0.85929	0.75651
	235	0.06148	0.837	0.81511	0.77835	0.73111
	236	0.09041	0.82337	0.82135	0.82527	0.77397
	237	0.21205	0.80881	0.79594	0.75669	0.7948
	238	0.22923	0.83385	0.81749	0.7995	0.81316
	239	0.29373	0.82745	0.76967	0.82992	0.77441
	240	0.28644	0.81	0.82519	0.81693	0.7822
	241	0.25313	0.81457	0.80923	0.7544	0.86007
	242	0.22997	0.82365	0.79667	0.81618	0.82857
	243	0.24272	0.80053	0.80464	0.75467	0.80521
	244	0.25729	0.80523	0.8437	0.78799	0.74415
	245	0.24415	0.81782	0.83575	0.8166	0.77216
	246	0.29777	0.84357	0.83723	0.8023	0.80727
	247	0.36893	0.86581	0.83458	0.79443	0.77978
	248	0.37111	0.9004	0.8523	0.76769	0.8201
	249	0.32579	0.89356	0.83175	0.77563	0.80383
	250	0.3373	0.88406	0.82555	0.79202	0.79088
	251	0.3287	0.84694	0.83583	0.81758	0.80258
	252	0.41667	0.85261	0.80982	0.8025	0.8271
	253	0.5365	0.84359	0.85699	0.82115	0.78666
	254	0.46844	0.82955	0.80874	0.77098	0.82257
	255	0.54605	0.82552	0.87011	0.8634	0.79621
	256	0.55595	0.82758	0.82884	0.77715	0.78912
	257	0.46047	0.82839	0.84216	0.84269	0.81958
	258	0.52939	0.87421	0.85321	0.77351	0.80086
	259	0.42842	0.8694	0.85298	0.79494	0.80903
	260	0.56281	0.89001	0.88286	0.82274	0.82423
	261	0.48744	0.89152	0.83077	0.76385	0.83389
	262	0.41825	0.84842	0.87732	0.81219	0.79901
	263	0.4014	0.84863	0.84123	0.80886	0.85711
	264	0.35249	0.83255	0.8433	0.79902	0.79226
	265	0.42268	0.80893	0.82001	0.85381	0.78398
	266	0.36191	0.83097	0.82213	0.80022	0.78968
	267	0.39284	0.81142	0.84358	0.81639	0.76236
	268	0.30671	0.86088	0.84016	0.86341	0.75658
	269	0.15887	0.81001	0.79154	0.82032	0.78362
	270	0.13504	0.81747	0.83035	0.82131	0.7179
	271	0.10789	0.83135	0.81673	0.77736	0.77038
	272	0.15819	0.8322	0.80216	0.79226	0.79472
	273	0.18038	0.8442	0.82799	0.77436	0.78062
	274	0.19764	0.84406	0.82159	0.79823	0.78601
	275	0.25699	0.86009	0.80414	0.84366	0.83175
	276	0.33944	0.85358	0.78646	0.80762	0.78798
	277	0.3124	0.86033	0.82485	0.77833	0.78784
	278	0.33994	0.85286	0.80173	0.71958	0.80003
	279	0.38966	0.84773	0.82784	0.66529	0.78043
	280	0.33744	0.84894	0.81096	0.58679	0.77517
	281	0.35844	0.8434	0.83671	0.48742	0.74544
	282	0.32623	0.86547	0.78928	0.23055	0.73353
	283	0.46609	0.82878	0.87895	0.17693	0.73678
	284	0.49964	0.8351	0.87211	0.12777	0.76859
	285	0.50467	0.8351	0.86261	0.08535	0.76678
	286	0.53251	0.76769	0.79615	0.08519	0.76264
	287	0.57691	0.87084	0.8394	0.08496	0.79353
	288	0.59853	0.8361	0.83037	0.08388	0.82462
	289	0.70853	0.8526	0.78785	0.08609	0.83567
	290	0.70529	0.86169	0.81983	0.08367	0.85098
	291	0.73161	0.8406	0.81584	0.08104	0.88286
	292	0.75301	0.8379	0.80928	0.08398	0.82403
	293	0.83179	0.82512	0.86079	0.08346	0.87512
	294	0.76891	0.8491	0.82574	0.12682	0.84529
	295	0.77152	0.81524	0.83979	0.16176	0.81363
	296	0.67096	0.85539	0.8781	0.19548	0.84681
	297	0.67687	0.85229	0.83501	0.45183	0.85347
	298	0.73538	0.87868	0.84127	0.45293	0.8436
	299	0.73911	0.88376	0.83255	0.51099	0.84692
	300	0.75023	0.82571	0.80893	0.59834	0.77354
	301	0.77786	0.87014	0.83588	0.60548	0.82631
	302	0.74612	0.8489	0.81633	0.62069	0.81268
	303	0.74627	0.85788	0.8584	0.69104	0.79599
	304	0.7235	0.86786	0.82714	0.43191	0.8203
	305	0.59647	0.86238	0.80881	0.68159	0.807
	306	0.64315	0.84409	0.78041	0.61771	0.77894
	307	0.61489	0.85938	0.78682	0.59664	0.73695
	308	0.65583	0.818	0.81097	0.62886	0.7687
	309	0.41223	0.80781	0.7904	0.61314	0.78007
	310	0.61266	0.80241	0.80648	0.66978	0.77889
	311	0.6974	0.79682	0.83449	0.75389	0.80291
	312	0.58004	0.82787	0.84953	0.61057	0.83556
	313	0.77248	0.8325	0.8483	0.61177	0.81776
	314	0.77809	0.79582	0.86033	0.5411	0.89239
	315	0.75278	0.84185	0.85286	0.2292	0.88555
	316	0.81918	0.82967	0.84773	0.18345	0.87605
	317	0.73719	0.82544	0.84894	0.13206	0.84465
	318	0.6399	0.82927	0.8434	0.0833	0.85033
	319	0.6173	0.79273	0.85574	0.08437	0.8413
	320	0.57852	0.83136	0.83226	0.08444	0.81582
	321	0.56777	0.81506	0.82476	0.08379	0.82324
	322	0.5973	0.83114	0.76635	0.08457	0.82179
	323	0.58607	0.82757	0.80392	0.08243	0.82259
	324	0.63679	0.83028	0.77072	0.08381	0.8707
	325	0.58931	0.80097	0.7595	0.13125	0.84836
	326	0.58099	0.76914	0.786	0.175	0.87502
	327	0.31738	0.68671	0.82605	0.20617	0.87976
	328	0.27355	0.6666	0.83707	0.49826	0.83666
	329	0.21634	0.62296	0.83263	0.51718	0.77716
	330	0.16592	0.36498	0.83763	0.52598	0.83269
	331	0.16761	0.37087	0.81526	0.68275	0.79287
	332	0.16148	0.6542	0.83212	0.61442	0.78612
	333	0.16625	0.65739	0.79988	0.73347	0.79661
	334	0.19821	0.70838	0.77146	0.64569	0.84878
	335	0.24463	0.76489	0.8008	0.73807	0.79878
	336	0.28387	0.81524	0.84008	0.78459	0.80762
	337	0.53744	0.83571	0.83648	0.69378	0.73981
	338	0.58622	0.83438	0.86767	0.6165	0.75902
	339	0.6088	0.82609	0.87236	0.64167	0.74332
	340	0.67925	0.8441	0.80611	0.37214	0.45032
	341	0.60166	0.81981	0.80023	0.36543	0.74474
	342	0.6776	0.83017	0.82573	0.53649	0.75966
	343	0.63731	0.83235	0.79772	0.62469	0.76213
	344	0.66105	0.83321	0.84871	0.64246	0.83431
	345	0.64172	0.81124	0.85626	0.68137	0.78795
	346	0.67973	0.8377	0.83877	0.75499	0.83467
	347	0.70939	0.81809	0.86226	0.6516	0.83179
	348	0.73703	0.84139	0.83157	0.65118	0.80497
	349	0.75128	0.87895	0.80696	0.64853	0.82739
	350	0.76958	0.84157	0.80156	0.56135	0.81238
	351	0.76932	0.8526	0.77859	0.38322	0.79398
	352	0.82663	0.85396	0.82542	0.36619	0.75725
	353	0.84017	0.81209	0.83004	0.31483	0.69994
	354	0.86409	0.82388	0.80097	0.33529	0.69799
	355	0.81205	0.79544	0.83739	0.369	0.74827
	356	0.84753	0.79874	0.82065	0.39573	0.67463
	357	0.76247	0.80381	0.81211	0.56802	0.78251
	358	0.76606	0.82342	0.76695	0.61075	0.73016
	359	0.73349	0.84631	0.73746	0.72314	0.71676
	360	0.77328	0.82557	0.74932	0.59124	0.75869
	361	0.81122	0.83411	0.74495	0.69428	0.73375
	362	0.8066	0.84593	0.77077	0.67357	0.7394
	363	0.71565	0.82987	0.80953	0.56486	0.77958
	364	0.80926	0.79428	0.78299	0.59535	0.81906
	365	0.74354	0.81422	0.77162	0.52076	0.82743
	366	0.77094	0.82319	0.71171	0.53116	0.82807
	367	0.79947	0.79124	0.66009	0.60123	0.8148
	368	0.78442	0.8415	0.66517	0.61348	0.7681
	369	0.72679	0.79494	0.26237	0.60424	0.73888
	370	0.71477	0.8729	0.26001	0.71155	0.65976
	371	0.74989	0.84927	0.25763	0.66058	0.72385
	372	0.76997	0.87306	0.25469	0.71949	0.76329
	373	0.77498	0.84687	0.56913	0.64517	0.68896
	374	0.79117	0.81496	0.64939	0.69078	0.75751
	375	0.81613	0.82786	0.7522	0.62424	0.79014
	376	0.73806	0.7821	0.81897	0.64371	0.72044
	377	0.86009	0.83646	0.77249	0.61381	0.781
	378	0.7968	0.80976	0.83522	0.4634	0.8147
	379	0.83445	0.86401	0.83094	0.58408	0.72405
	380	0.74739	0.85792	0.80638	0.56977	0.81333
	381	0.7607	0.86313	0.83305	0.61183	0.8039
	382	0.80758	0.82741	0.82311	0.61042	0.74062
	383	0.7141	0.86514	0.79139	0.53163	0.7709
	384	0.80034	0.87883	0.80486	0.5442	0.7202
	385	0.80221	0.8423	0.74825	0.22837	0.74642
	386	0.79238	0.8576	0.71621	0.17668	0.69608
	387	0.85408	0.85404	0.68289	0.13616	0.60523
	388	0.80183	0.84775	0.70386	0.08139	0.55676
	389	0.80606	0.85793	0.64614	0.08411	0.24201
	390	0.84569	0.87047	0.64429	0.08238	0.18649
	391	0.80259	0.85223	0.64468	0.08512	0.13624
	392	0.74658	0.81017	0.63216	0.08143	0.08513
	393	0.70908	0.81362	0.63988	0.08553	0.0844
	394	0.76069	0.84528	0.63583	0.08536	0.08308
	395	0.71762	0.8695	0.64806	0.08392	0.08463
	396	0.7104	0.8391	0.6797	0.08605	0.08599
	397	0.81362	0.86007	0.67235	0.08234	0.14716
	398	0.7246	0.84408	0.6877	0.13874	0.19754
	399	0.68662	0.82444	0.66685	0.17517	0.26079
	400	0.64647	0.84147	0.69741	0.24163	0.61244
	401	0.54775	0.83505	0.72798	0.57065	0.6112
	402	0.53733	0.84433	0.74426	0.53269	0.70571
	403	0.38331	0.822	0.78042	0.74756	0.68171
	404	0.43581	0.8322	0.81266	0.76825	0.66619
	405	0.56983	0.80577	0.83922	0.65801	0.63509
	406	0.56716	0.82929	0.79723	0.72528	0.64541
	407	0.61584	0.83217	0.82709	0.57307	0.66732
	408	0.6018	0.83217	0.83193	0.47746	0.5977
	409	0.63696	0.83353	0.76726	0.23683	0.67017
	410	0.60486	0.84367	0.80905	0.16889	0.69156
	411	0.61142	0.83623	0.76572	0.12427	0.7328
	412	0.634	0.81662	0.81328	0.084	0.70843
	413	0.59633	0.87005	0.76742	0.0835	0.71599
	414	0.63914	0.81662	0.83237	0.08125	0.67113
	415	0.5356	0.83747	0.8011	0.08295	0.7548
	416	0.41137	0.85175	0.83273	0.08727	0.69292
	417	0.54373	0.83323	0.85023	0.08385	0.66638
	418	0.43031	0.84268	0.83493	0.08591	0.59378
	419	0.46302	0.87363	0.87332	0.08474	0.55988
	420	0.46041	0.79816	0.81842	0.084	0.67616
	421	0.54688	0.8382	0.76998	0.08468	0.60253
	422	0.53797	0.85487	0.78817	0.08547	0.68994
	423	0.53283	0.84056	0.64794	0.08259	0.72917
	424	0.55039	0.84581	0.68443	0.0855	0.64296
	425	0.48184	0.83937	0.73541	0.08269	0.66923
	426	0.46598	0.83427	0.72048	0.08491	0.68385
	427	0.42048	0.81715	0.74871	0.0818	0.67321
	428	0.32678	0.82751	0.79304	0.08304	0.71685
	429	0.34324	0.81661	0.67539	0.0834	0.69483
	430	0.51955	0.83042	0.70654	0.08062	0.71564
	431	0.54835	0.81396	0.77215	0.08297	0.78491
	432	0.57485	0.83481	0.68127	0.08315	0.65811
	433	0.61805	0.84763	0.70739	0.08007	0.79848
	434	0.56613	0.82914	0.75929	0.08392	0.75077
	435	0.51701	0.84199	0.72804	0.08093	0.74922
	436	0.50849	0.81566	0.8026	0.08479	0.76612
	437	0.53139	0.81275	0.74224	0.08643	0.6561
	438	0.58831	0.84597	0.7446	0.08434	0.75116
	439	0.54107	0.82977	0.78276	0.08534	0.7396
	440	0.56883	0.83628	0.73122	0.08537	0.71785
	441	0.59455	0.8449	0.78879	0.08662	0.74877
	442	0.49581	0.84445	0.8488	0.088	0.78421
	443	0.57376	0.83877	0.86235	0.08369	0.73394
	444	0.55663	0.86226	0.85106	0.08903	0.6714
	445	0.46467	0.82207	0.86345	0.08884	0.74246
	446	0.61555	0.84729	0.85849	0.08299	0.67778
	447	0.61072	0.84853	0.88901	0.0879	0.75494
	448	0.57274	0.86113	0.8526	0.08572	0.64173
	449	0.61837	0.88613	0.87749	0.0848	0.66695
	450	0.54148	0.8581	0.8588	0.08665	0.64439
	451	0.60015	0.86551	0.82648	0.0855	0.62933
	452	0.28163	0.85881	0.80068	0.0866	0.66782
	453	0.46134	0.84628	0.84123	0.08472	0.65317
	454	0.40967	0.84504	0.77038	0.08547	0.58184
	455	0.3623	0.85375	0.77639	0.08331	0.65706
	456	0.46149	0.84652	0.78117	0.08783	0.65672
	457	0.45003	0.84233	0.44398	0.08838	0.66299
	458	0.47768	0.83267	0.70561	0.08663	0.67036
	459	0.51565	0.84436	0.74363	0.0886	0.49157
	460	0.42811	0.84871	0.71505	0.08206	0.57848
	461	0.3628	0.83642	0.80959	0.08581	0.63269
	462	0.31028	0.83902	0.82962	0.08224	0.51913
	463	0.29865	0.8126	0.7687	0.13087	0.57062
	464	0.19106	0.81942	0.76173	0.17888	0.59964
	465	0.11766	0.87381	0.67215	0.24165	0.62044
	466	0.11076	0.84107	0.69567	0.54556	0.58089
	467	0.18257	0.85883	0.39178	0.58709	0.6281
	468	0.21553	0.85225	0.38982	0.73348	0.59693
	469	0.25609	0.81535	0.70693	0.82023	0.51966
	470	0.38164	0.83746	0.71355	0.71163	0.58376
	471	0.44897	0.77493	0.77238	0.75354	0.54531
	472	0.5024	0.81925	0.81592	0.81139	0.53055
	473	0.55282	0.81764	0.85916	0.54713	0.52627
	474	0.49877	0.81952	0.80644	0.61713	0.47826
	475	0.56377	0.80829	0.82509	0.55722	0.37607
	476	0.50726	0.81047	0.78454	0.22152	0.41408
	477	0.46565	0.85755	0.81421	0.19131	0.40386
	478	0.50144	0.87138	0.81003	0.13717	0.52143
	479	0.49471	0.84668	0.83231	0.08564	0.57021
	480	0.49704	0.8787	0.76121	0.08542	0.52078
	481	0.48111	0.86996	0.78863	0.12766	0.56815
	482	0.44213	0.8075	0.81964	0.18062	0.70238
	483	0.39245	0.77096	0.74529	0.22209	0.65862
	484	0.39507	0.78125	0.74992	0.49506	0.76495
	485	0.25904	0.77501	0.79154	0.58639	0.72273
	486	0.26118	0.7444	0.76273	0.60962	0.76583
	487	0.22923	0.76792	0.78891	0.66778	0.70057
	488	0.32333	0.74663	0.72827	0.79894	0.58315
	489	0.35104	0.73746	0.74447	0.71779	0.6402
	490	0.25514	0.71646	0.78877	0.71258	0.41856
	491	0.24123	0.73642	0.76606	0.82746	0.40835
	492	0.24009	0.78229	0.72488	0.70508	0.40887
	493	0.25615	0.76804	0.76514	0.72592	0.42302
	494	0.22998	0.76586	0.70999	0.71262	0.59899
	495	0.29036	0.81431	0.65479	0.66108	0.58719
	496	0.32173	0.82827	0.64547	0.67218	0.64545
	497	0.30734	0.75671	0.62577	0.43586	0.67116
	498	0.44329	0.78357	0.75631	0.60196	0.57642
	499	0.39493	0.76826	0.76279	0.70216	0.66374
	500	0.47042	0.79692	0.77676	0.57007	0.65013
	501	0.46924	0.73456	0.79359	0.58617	0.60292
	502	0.44111	0.7376	0.81562	0.51536	0.66102
	503	0.53438	0.77045	0.78304	0.51777	0.62976
	504	0.5307	0.73379	0.81843	0.32411	0.69811
	505	0.52116	0.746	0.80768	0.33551	0.73193
	506	0.50208	0.75264	0.81947	0.50251	0.75937
	507	0.50323	0.75266	0.81084	0.56002	0.76985
	508	0.53484	0.65433	0.82946	0.61505	0.83047
	509	0.47187	0.72541	0.813	0.58842	0.82774
	510	0.441	0.64462	0.83384	0.62308	0.81096
	511	0.43068	0.68151	0.84868	0.50144	0.82624
	512	0.50125	0.61813	0.83018	0.49035	0.83364
	513	0.36756	0.67115	0.84303	0.22026	0.76776
	514	0.39954	0.70596	0.82928	0.21938	0.78042
	515	0.36973	0.72677	0.82115	0.24487	0.74708
	516	0.37902	0.7376	0.84909	0.24962	0.77441
	517	0.39862	0.74499	0.86971	0.56521	0.747
	518	0.38297	0.71774	0.83836	0.64905	0.77231
	519	0.38702	0.70296	0.82055	0.63267	0.73835
	520	0.3536	0.66002	0.84073	0.68438	0.77984
	521	0.31553	0.70364	0.82768	0.61363	0.72933
	522	0.31315	0.69274	0.85117	0.73876	0.71125
	523	0.19919	0.71039	0.78728	0.73749	0.73275
	524	0.19534	0.71014	0.83072	0.81009	0.7453
	525	0.19684	0.68253	0.82598	0.78345	0.74318
	526	0.18012	0.69148	0.82464	0.733	0.80576
	527	0.18718	0.73922	0.73711	0.82955	0.81234
	528	0.19826	0.74278	0.73443	0.69412	0.79503
	529	0.16885	0.80187	0.69051	0.59349	0.82314
	530	0.18939	0.75668	0.42576	0.56434	0.79057
	531	0.22191	0.82231	0.74096	0.23806	0.78029
	532	0.21328	0.81262	0.67345	0.18277	0.76497
	533	0.3019	0.79828	0.72524	0.13477	0.69932
	534	0.33149	0.84984	0.74157	0.082	0.66966
	535	0.31375	0.84279	0.75995	0.08386	0.55536
	536	0.35324	0.8475	0.78009	0.08401	0.2478
	537	0.25065	0.85727	0.78922	0.08466	0.24406
	538	0.25197	0.84199	0.82091	0.08654	0.22369
	539	0.26212	0.86624	0.8025	0.08654	0.21518
	540	0.30151	0.83331	0.83083	0.08623	0.50236
	541	0.2894	0.78704	0.83794	0.08732	0.50797
	542	0.29386	0.74911	0.78686	0.08416	0.5583
	543	0.1703	0.76852	0.81145	0.08229	0.63091
	544	0.18928	0.76572	0.7741	0.08493	0.64689
	545	0.214	0.45519	0.7666	0.08075	0.67201
	546	0.51559	0.78601	0.78501	0.083	0.70415
	547	0.50867	0.78087	0.81142	0.08292	0.69853
	548	0.5894	0.74623	0.82793	0.0844	0.66761
	549	0.61508	0.84505	0.83104	0.0822	0.67288
	550	0.54854	0.87595	0.74772	0.08234	0.70666
	551	0.6539	0.86854	0.78291	0.11832	0.65537
	552	0.56992	0.85484	0.7439	0.18567	0.71119
	553	0.67935	0.86042	0.68667	0.22893	0.63955
	554	0.53408	0.86486	0.70942	0.41932	0.66975
	555	0.56273	0.83862	0.68563	0.61119	0.65181
	556	0.58255	0.85265	0.75632	0.524	0.61971
	557	0.52596	0.8125	0.78795	0.44541	0.46862
	558	0.45893	0.77472	0.75613	0.42807	0.44011
	559	0.49279	0.76439	0.8292	0.32345	0.39014
	560	0.21481	0.72456	0.80617	0.2834	0.39732
	561	0.22281	0.80437	0.85612	0.37541	0.39244
	562	0.28323	0.81346	0.87048	0.40708	0.49232
	563	0.44226	0.82568	0.79618	0.45462	0.65511
	564	0.57429	0.84164	0.87464	0.6916	0.70143
	565	0.54046	0.87197	0.74104	0.62143	0.63295
	566	0.61379	0.85936	0.71102	0.69917	0.62853
	567	0.55423	0.85876	0.64219	0.73785	0.62068
	568	0.24972	0.85656	0.31808	0.6342	0.61986
	569	0.23659	0.84872	0.32131	0.5815	0.31575
	570	0.20128	0.8295	0.31695	0.5986	0.47139
	571	0.12978	0.63137	0.58213	0.66175	0.45033
	572	0.14265	0.78715	0.62375	0.60657	0.17002
	573	0.14991	0.79125	0.69459	0.63221	0.17167
	574	0.15511	0.76518	0.7839	0.72877	0.18807
	575	0.14522	0.77878	0.43467	0.66599	0.20181
	576	0.15702	0.74168	0.69845	0.67984	0.26248
	577	0.14923	0.73003	0.72344	0.69989	0.61159
	578	0.12991	0.72091	0.68796	0.65812	0.68508
	579	0.14594	0.74382	0.78274	0.64916	0.73988
	580	0.13633	0.72312	0.80813	0.63184	0.7485
	581	0.13264	0.73074	0.79267	0.60256	0.78193
	582	0.13157	0.78929	0.75447	0.62006	0.72708
	583	0.11956	0.71672	0.76571	0.6139	0.67904
	584	0.09402	0.78205	0.7628	0.66368	0.66147
	585	0.10352	0.75569	0.72352	0.55738	0.67442
	586	0.10096	0.78898	0.72861	0.65286	0.62557
	587	0.13036	0.82967	0.71711	0.68635	0.60098
	588	0.14205	0.86128	0.73689	0.62165	0.60009
	589	0.12834	0.83756	0.75125	0.73418	0.59568
	590	0.13844	0.82941	0.72525	0.6325	0.61277
	591	0.16793	0.85801	0.75971	0.59179	0.67801
	592	0.15199	0.82908	0.77038	0.60765	0.71508
	593	0.17581	0.85456	0.7633	0.56297	0.74127
	594	0.1662	0.85134	0.75153	0.65703	0.64625
	595	0.18112	0.8591	0.8244	0.67625	0.51577
	596	0.16582	0.8502	0.829	0.61277	0.50737
	597	0.1423	0.87077	0.84056	0.65916	0.21733
	598	0.15619	0.84833	0.84375	0.64639	0.1628
	599	0.10344	0.82626	0.86301	0.63062	0.17823
	600	0.10171	0.82075	0.83969	0.64646	0.16875
	601	0.10184	0.75094	0.81476	0.52434	0.20394
	602	0.10576	0.79234	0.83375	0.59573	0.49459
	603	0.14975	0.78233	0.83047	0.23926	0.48304
	604	0.1468	0.79083	0.84623	0.18547	0.54454
	605	0.16136	0.83451	0.78715	0.14712	0.68659
	606	0.16779	0.75157	0.83909	0.08557	0.69834
	607	0.14411	0.72743	0.8436	0.08507	0.72178
	608	0.16594	0.74372	0.76184	0.0893	0.75652
	609	0.16253	0.71145	0.7395	0.14344	0.7242
	610	0.15053	0.76145	0.71177	0.19302	0.77064
	611	0.16394	0.69818	0.44675	0.24242	0.67818
	612	0.15586	0.75211	0.77222	0.52836	0.68049
	613	0.1721	0.83415	0.76908	0.49806	0.73078
	614	0.17413	0.79386	0.75212	0.50206	0.7181
	615	0.18505	0.77087	0.83383	0.24204	0.7095
	616	0.18936	0.77217	0.82563	0.18873	0.80009
	617	0.19401	0.73343	0.81001	0.13872	0.7394
	618	0.20189	0.65259	0.82957	0.08566	0.77443
	619	0.19691	0.67287	0.80071	0.08605	0.74906
	620	0.19575	0.62471	0.83404	0.08676	0.75182
	621	0.20091	0.66387	0.8257	0.14512	0.72791
	622	0.18529	0.73134	0.81354	0.19188	0.73578
	623	0.18254	0.78811	0.83588	0.25711	0.67912
	624	0.18325	0.82009	0.80157	0.6071	0.68517
	625	0.2125	0.84511	0.82853	0.60997	0.72046
	626	0.25495	0.83086	0.83666	0.74427	0.71362
	627	0.29056	0.88011	0.80738	0.73822	0.75497
	628	0.43553	0.88961	0.82797	0.69621	0.68628
	629	0.58175	0.87162	0.81665	0.67599	0.67655
	630	0.49004	0.89128	0.79427	0.48518	0.6265
	631	0.52718	0.85017	0.80268	0.48936	0.58505
	632	0.4593	0.85475	0.81533	0.41435	0.68188
	633	0.43915	0.82057	0.81161	0.37437	0.62758
	634	0.54362	0.82025	0.79695	0.49848	0.73223
	635	0.55216	0.81836	0.78486	0.19232	0.73483
	636	0.59921	0.82938	0.77816	0.16722	0.7461
	637	0.65641	0.79608	0.78518	0.14051	0.72784
	638	0.648	0.81804	0.76706	0.08433	0.76621
	639	0.65888	0.71837	0.72187	0.08351	0.66251
	640	0.61759	0.72253	0.70816	0.08118	0.63051
	641	0.53091	0.7486	0.76394	0.0833	0.64463
	642	0.60902	0.73313	0.7156	0.08309	0.52608
	643	0.48185	0.70354	0.80503	0.08121	0.66295
	644	0.48433	0.76783	0.80747	0.0832	0.67887
	645	0.43551	0.76957	0.81055	0.08417	0.71724
	646	0.36468	0.82782	0.81877	0.08198	0.7377
	647	0.41709	0.86789	0.74761	0.08532	0.72618
	648	0.24584	0.885	0.73585	0.08441	0.78714
	649	0.22659	0.87678	0.84032	0.08358	0.77498
	650	0.22401	0.89573	0.79912	0.08457	0.71134
	651	0.19068	0.8568	0.84669	0.08319	0.78242
	652	0.19723	0.86234	0.87269	0.08414	0.8139
	653	0.18207	0.84748	0.86377	0.08803	0.75892
	654	0.18612	0.83487	0.84246	0.0849	0.73653
	655	0.19719	0.82688	0.84699	0.08512	0.77151
	656	0.19152	0.83957	0.85242	0.08715	0.43424
	657	0.18122	0.82804	0.77225	0.08626	0.70663
	658	0.19129	0.8578	0.8317	0.0851	0.62838
	659	0.1775	0.86838	0.78451	0.08386	0.73471
	660	0.19309	0.87168	0.8102	0.08799	0.7079
	661	0.21453	0.85166	0.82058	0.08585	0.78496
	662	0.24383	0.84131	0.78865	0.08652	0.73503
	663	0.43392	0.85712	0.78123	0.08329	0.61867
	664	0.42894	0.85191	0.81255	0.08519	0.59867
	665	0.49366	0.80729	0.72667	0.08731	0.25657
	666	0.40843	0.84898	0.7571	0.14419	0.25639
	667	0.46824	0.84325	0.75854	0.2022	0.27301
	668	0.41764	0.86065	0.7446	0.25219	0.28417
	669	0.51109	0.81718	0.74776	0.59216	0.64296
	670	0.51827	0.82049	0.75333	0.63302	0.70569
	671	0.60527	0.7996	0.72291	0.60251	0.74142
	672	0.4911	0.81384	0.73726	0.65492	0.73606
	673	0.51636	0.83015	0.71154	0.6326	0.6228
	674	0.55776	0.81546	0.80772	0.50069	0.63106
	675	0.52964	0.86011	0.81942	0.61738	0.72739
	676	0.55816	0.83303	0.80703	0.53457	0.731
	677	0.62931	0.88173	0.87323	0.44835	0.75667
	678	0.5651	0.8956	0.84307	0.53629	0.75052
	679	0.6055	0.89521	0.85599	0.21573	0.76479
	680	0.67476	0.89914	0.87565	0.17133	0.73573
	681	0.56256	0.85629	0.79733	0.14013	0.70278
	682	0.49996	0.86401	0.80403	0.08492	0.62068
	683	0.54512	0.84944	0.7622	0.0857	0.53147
	684	0.46183	0.82298	0.69093	0.08388	0.50655
	685	0.48742	0.84551	0.65062	0.08389	0.57618
	686	0.50587	0.87806	0.59573	0.08486	0.59877
	687	0.52853	0.82693	0.60687	0.08147	0.66632
	688	0.55915	0.82834	0.56168	0.08378	0.68145
	689	0.58924	0.80946	0.55176	0.08541	0.69297
	690	0.54292	0.70141	0.6553	0.08134	0.71223
	691	0.53579	0.67933	0.64359	0.08397	0.74204
	692	0.47502	0.69929	0.62729	0.0856	0.66153
	693	0.45643	0.69108	0.72325	0.08234	0.7754
	694	0.38395	0.62624	0.73553	0.08545	0.77768
	695	0.27814	0.67067	0.72629	0.08396	0.70845
	696	0.40058	0.63369	0.77116	0.08488	0.74466
	697	0.31039	0.53712	0.79046	0.08211	0.76462
	698	0.27215	0.52504	0.82896	0.08044	0.77245
	699	0.28736	0.34563	0.86395	0.0829	0.77696
	700	0.36622	0.65658	0.84751	0.07939	0.78331
	701	0.36577	0.50891	0.8699	0.07908	0.79181
	702	0.4657	0.6046	0.88203	0.08357	0.78765
	703	0.52253	0.69932	0.8431	0.08055	0.79887
	704	0.49175	0.68882	0.85552	0.08007	0.74992
	705	0.53402	0.71029	0.80657	0.08325	0.78634
	706	0.54458	0.74335	0.82805	0.08322	0.71987
	707	0.47143	0.7402	0.82006	0.08362	0.72834
	708	0.49692	0.76431	0.82436	0.08385	0.67081
	709	0.44477	0.7806	0.81964	0.08397	0.74753
	710	0.44778	0.81872	0.8494	0.08392	0.75911
	711	0.45773	0.76637	0.81016	0.08504	0.70269
	712	0.51428	0.81701	0.85681	0.08508	0.67545
	713	0.50806	0.74204	0.83679	0.08424	0.63714
	714	0.50192	0.86005	0.79593	0.08899	0.26622
	715	0.43091	0.78426	0.83969	0.0828	0.20828
	716	0.49146	0.8212	0.76768	0.08284	0.20873
	717	0.37923	0.78524	0.73761	0.08402	0.19665
	718	0.37101	0.75558	0.58554	0.08366	0.25063
	719	0.44091	0.74735	0.40069	0.08243	0.62271
	720	0.40147	0.69789	0.56438	0.08165	0.59552
	721	0.43282	0.76938	0.53437	0.08886	0.70578
	722	0.47569	0.76739	0.6127	0.08512	0.74435
	723	0.4443	0.67623	0.69289	0.08447	0.68703
	724	0.45295	0.74762	0.68441	0.08499	0.72385
	725	0.53626	0.73649	0.7373	0.08076	0.65621
	726	0.6024	0.71295	0.73583	0.08389	0.62222
	727	0.58103	0.76937	0.64786	0.08272	0.70201
	728	0.52718	0.79053	0.68926	0.08103	0.62473
	729	0.6083	0.71432	0.65931	0.08377	0.63472
	730	0.52946	0.78461	0.68086	0.08126	0.68331
	731	0.46298	0.70095	0.60974	0.08297	0.6963
	732	0.45421	0.76355	0.71607	0.085	0.68921
	733	0.39452	0.68343	0.65949	0.08334	0.62932
	734	0.35893	0.7315	0.7089	0.08346	0.64191
	735	0.35377	0.77109	0.63911	0.08312	0.55167
	736	0.34342	0.68662	0.66438	0.08359	0.2414
	737	0.37609	0.6972	0.6442	0.08067	0.1946
	738	0.38884	0.76223	0.64778	0.08135	0.13678
	739	0.40338	0.77958	0.70207	0.08407	0.08449
	740	0.4007	0.74278	0.74011	0.08448	0.13962
	741	0.44246	0.78662	0.71444	0.08302	0.19346
	742	0.42964	0.77665	0.77239	0.08336	0.25574
	743	0.4308	0.83598	0.68851	0.08216	0.58873
	744	0.48586	0.79186	0.61835	0.08037	0.6128
	745	0.41653	0.7443	0.61138	0.08173	0.74628
	746	0.43765	0.83835	0.58491	0.08471	0.74494
	747	0.39217	0.85565	0.62739	0.08341	0.76463
	748	0.38934	0.84	0.38719	0.08514	0.77737
	749	0.4124	0.87277	0.59013	0.08399	0.72672
	750	0.24644	0.88018	0.6841	0.08242	0.73979
	751	0.24016	0.83153	0.66885	0.08394	0.75959
	752	0.21293	0.83957	0.67537	0.08312	0.76955
	753	0.1865	0.77632	0.68061	0.08463	0.77655
	754	0.18816	0.76374	0.73929	0.08349	0.82696
	755	0.19681	0.78296	0.75169	0.08032	0.82853
	756	0.18467	0.81014	0.74125	0.08301	0.80912
	757	0.21102	0.80099	0.80703	0.08245	0.86738
	758	0.24205	0.82966	0.77793	0.07949	0.81371
	759	0.28161	0.82727	0.8196	0.08136	0.85697
	760	0.25106	0.78199	0.82249	0.08247	0.87131
	761	0.2718	0.82825	0.76693	0.0805	0.81589
	762	0.29427	0.79321	0.71771	0.0822	0.83653
	763	0.2646	0.7272	0.70759	0.08386	0.76321
	764	0.2969	0.8118	0.40135	0.08101	0.76636
	765	0.27802	0.82579	0.40735	0.08704	0.74597
	766	0.30231	0.76308	0.70109	0.08452	0.73649
	767	0.29739	0.75531	0.75103	0.08142	0.75071
	768	0.28721	0.77851	0.83349	0.08657	0.71515
	769	0.32548	0.73012	0.87584	0.08778	0.70646
	770	0.31317	0.71858	0.84374	0.08269	0.74174
	771	0.30989	0.78431	0.84713	0.08782	0.77275
	772	0.32098	0.7932	0.82338	0.08645	0.81103
	773	0.3624	0.79122	0.47251	0.08674	0.82768
	774	0.36905	0.81737	0.75007	0.08661	0.86172
	775	0.39277	0.80347	0.72899	0.08823	0.83563
	776	0.41867	0.81305	0.74194	0.08568	0.81946
	777	0.49696	0.78075	0.73684	0.08204	0.87529
	778	0.44132	0.82668	0.75327	0.08508	0.81387
	779	0.48406	0.84776	0.69346	0.08537	0.82804
	780	0.49922	0.82728	0.67434	0.08383	0.80726
	781	0.46272	0.84008	0.65871	0.08485	0.76096
	782	0.49632	0.81366	0.39141	0.08574	0.70651
	783	0.55223	0.85268	0.60654	0.08569	0.73811
	784	0.58423	0.84616	0.6746	0.08614	0.70674
	785	0.61181	0.84567	0.62699	0.08867	0.73115
	786	0.56921	0.85859	0.73757	0.08864	0.64819
	787	0.5745	0.84583	0.7322	0.08494	0.78164
	788	0.53768	0.87632	0.72271	0.08494	0.73434
	789	0.44808	0.81032	0.80549	0.08457	0.78885
	790	0.4524	0.83357	0.78106	0.08309	0.79266
	791	0.43718	0.8344	0.74742	0.08458	0.78257
	792	0.43209	0.79191	0.78015	0.08561	0.80192
	793	0.28133	0.75702	0.81128	0.0863	0.76954
	794	0.29188	0.79751	0.76255	0.08382	0.74441
	795	0.26035	0.71087	0.81117	0.08631	0.74595
	796	0.08925	0.73445	0.80917	0.08806	0.45012
	797	0.09827	0.73528	0.80503	0.08614	0.76523
	798	0.10837	0.63339	0.81342	0.08252	0.76703
	799	0.12626	0.6491	0.71897	0.1238	0.75615
	800	0.29578	0.67935	0.68786	0.17277	0.82214
	801	0.3787	0.42197	0.64054	0.22182	0.87084
	802	0.45436	0.74663	0.64124	0.47807	0.88431
	803	0.50339	0.72733	0.38832	0.56735	0.85996
	804	0.42165	0.76431	0.66372	0.63284	0.89079
	805	0.42753	0.78594	0.64719	0.72241	0.85862
	806	0.47437	0.81159	0.70131	0.65486	0.84798
	807	0.34725	0.74989	0.81286	0.74647	0.80483
	808	0.49377	0.77578	0.82512	0.76754	0.74885
	809	0.48914	0.77077	0.84455	0.81645	0.7523
	810	0.47235	0.77845	0.78264	0.84177	0.74701
	811	0.50782	0.80355	0.67105	0.78733	0.56187
	812	0.44979	0.77791	0.66208	0.83464	0.73559
	813	0.40509	0.79907	0.27136	0.79067	0.74034
	814	0.39707	0.74818	0.20849	0.75589	0.66668
	815	0.31439	0.72371	0.15351	0.66885	0.76049
	816	0.13608	0.80003	0.08568	0.59075	0.78712
	817	0.13565	0.68676	0.08616	0.25966	0.74462
	818	0.13078	0.69878	0.08755	0.19563	0.70986
	819	0.13408	0.73229	0.08543	0.13558	0.79485
	820	0.3197	0.73136	0.08892	0.08065	0.70585
	821	0.35687	0.76524	0.0892	0.0805	0.74625
	822	0.38896	0.78409	0.1482	0.14604	0.75063
	823	0.41092	0.81753	0.20161	0.20686	0.68336
	824	0.38484	0.82721	0.26184	0.26072	0.6592
	825	0.41753	0.83271	0.61787	0.64314	0.69664
	826	0.39152	0.83746	0.61596	0.6177	0.66327
	827	0.41645	0.84221	0.68235	0.61931	0.74874
	828	0.31326	0.8387	0.64749	0.6925	0.70564
	829	0.37282	0.83341	0.59426	0.43181	0.73609
	830	0.35305	0.83569	0.4764	0.61569	0.73213
	831	0.3472	0.82486	0.49834	0.65723	0.43736
	832	0.4135	0.78471	0.30442	0.69174	0.73225
	833	0.42748	0.78879	0.29613	0.60598	0.73958
	834	0.43696	0.78674	0.54954	0.60507	0.71729
	835	0.48335	0.7208	0.6036	0.59461	0.80623
	836	0.53635	0.77118	0.56873	0.23901	0.79793
	837	0.48385	0.77907	0.67809	0.25005	0.78901
	838	0.5208	0.68834	0.68394	0.22398	0.79856
	839	0.51849	0.73074	0.69228	0.18431	0.85898
	840	0.45866	0.73472	0.67478	0.46895	0.8643
	841	0.41386	0.67647	0.75922	0.3417	0.82153
	842	0.39066	0.71102	0.74044	0.35803	0.87223
	843	0.4423	0.64719	0.76912	0.40635	0.78067
	844	0.42062	0.66216	0.8491	0.31437	0.80204
	845	0.47296	0.65077	0.80371	0.46896	0.78307
	846	0.47253	0.62469	0.8216	0.60846	0.7507
	847	0.48385	0.69791	0.79219	0.31463	0.74856
	848	0.49757	0.60618	0.75379	0.36748	0.74721
	849	0.46563	0.41967	0.82168	0.66879	0.76536
	850	0.4647	0.71978	0.77214	0.61057	0.79483
	851	0.46856	0.70907	0.76206	0.72568	0.76606
	852	0.44793	0.70144	0.78321	0.71734	0.80553
	853	0.48502	0.70722	0.75174	0.72145	0.78497
	854	0.49344	0.7383	0.70908	0.65114	0.70582
	855	0.50386	0.77691	0.70916	0.62193	0.80616
	856	0.54322	0.77072	0.65493	0.66287	0.70935
	857	0.51329	0.82129	0.52703	0.36999	0.74319
	858	0.51735	0.74121	0.68128	0.33053	0.74925
	859	0.51609	0.82868	0.36633	0.27985	0.74595
	860	0.44182	0.82062	0.55893	0.21521	0.77432
	861	0.40881	0.81463	0.65255	0.23251	0.77432
	862	0.45994	0.77533	0.6354	0.20747	0.80793
	863	0.39738	0.78615	0.71136	0.20741	0.79178
	864	0.45983	0.81665	0.77278	0.22149	0.78513
	865	0.39833	0.77463	0.79713	0.21384	0.83737
	866	0.31415	0.76584	0.84347	0.22497	0.83337
	867	0.33612	0.82302	0.81629	0.21953	0.83831
	868	0.28977	0.76854	0.78083	0.21953	0.86372
	869	0.29615	0.78117	0.86028	0.20351	0.85542
	870	0.30304	0.71776	0.78506	0.22039	0.83016
	871	0.2951	0.80554	0.75897	0.21217	0.79185
	872	0.45946	0.78126	0.82312	0.2119	0.83088
	873	0.4608	0.76878	0.74263	0.18454	0.74242
	874	0.48242	0.83773	0.73312	0.17158	0.73653
	875	0.50497	0.83849	0.76107	0.16185	0.80718
	876	0.47259	0.83271	0.70555	0.15181	0.72313
	877	0.45787	0.83975	0.71747	0.1584	0.76483
	878	0.43823	0.74204	0.74133	0.16704	0.75433
	879	0.44578	0.75702	0.73416	0.15743	0.77514
	880	0.42127	0.72515	0.74089	0.16214	0.74209
	881	0.45735	0.43325	0.72233	0.18378	0.75765
	882	0.47946	0.7102	0.70361	0.14162	0.8108
	883	0.50667	0.72598	0.72011	0.08931	0.77935
	884	0.63063	0.73937	0.65775		0.80304
	885	0.66912	0.82107	0.65808		0.86657
	886	0.67395	0.80598	0.66452		0.80774
	887	0.81635	0.82935	0.61415		0.84051
	888	0.72091	0.8374	0.61105		0.8744
	889	0.75689	0.79386	0.63775		0.77062
	890	0.81749	0.83942	0.52073		0.78981
	891	0.57395	0.83196	0.5149		0.81239
	892	0.70025	0.69649	0.56256		0.45575
	893	0.67261	0.71197	0.50108		0.71708
	894	0.51443	0.63966	0.61926		0.7789
	895	0.57029	0.26452	0.61385		0.73259
	896	0.3904	0.21531	0.62513		0.75549
	897	0.33487	0.18881	0.65699		0.67564
	898	0.31925	0.13924	0.51858		0.60812
	899	0.28713	0.15413	0.5175		0.26493
	900	0.28871	0.35291	0.2746		0.19569
	901	0.33775	0.2602	0.30231		0.13894
	902	0.30382	0.30464	0.29297		0.1407
	903	0.3387	0.34862	0.46617		0.18436
	904	0.3907	0.45031	0.59464		0.23958
	905	0.42073	0.49648	0.58157		0.58349
	906	0.53341	0.62747	0.66131		0.55246
	907	0.56934	0.6653	0.76186		0.66711
	908	0.67975	0.60922	0.71052		0.71596
	909	0.79289	0.63263	0.77766		0.68611
	910	0.74265	0.71039	0.77383		0.76285
	911	0.74197	0.65497	0.73921		0.73985
	912	0.82201	0.75011	0.77237		0.63776
	913	0.67786	0.73315	0.71065		0.68189
	914	0.72285	0.82237	0.66222		0.67266
	915	0.58545	0.84212	0.72315		0.66148
	916	0.52247	0.83284	0.72851		0.65493
	917	0.46213	0.86351	0.72274		0.65696
	918	0.19442	0.84473	0.70606		0.61154
	919	0.20892	0.83919	0.66833		0.68498
	920	0.19241	0.85845	0.72018		0.65709
	921	0.13686	0.81918	0.67447		0.61424
	922	0.14138	0.84156	0.63163		0.63295
	923	0.12227	0.86454	0.58999		0.69279
	924	0.15521	0.82723	0.54991		0.66518
	925	0.14986	0.86128	0.49927		0.64966
	926	0.19801	0.83367	0.40021		0.67391
	927	0.45967	0.82604	0.59968		0.65444
	928	0.53956	0.82537	0.66328		0.70685
	929	0.60648	0.76307	0.6632		0.65954
	930	0.52964	0.77109	0.70393		0.67827
	931	0.6395	0.70575	0.70953		0.74962
	932	0.5065	0.76956	0.74982		0.7154
	933	0.49515	0.74378	0.72341		0.73773
	934	0.52764	0.72336	0.70232		0.73433
	935	0.50388	0.77783	0.83012		0.60515
	936	0.49033	0.73048	0.79189		0.7482
	937	0.41794	0.69758	0.80168		0.57715
	938	0.40215	0.73188	0.8261		0.65977
	939	0.41624	0.69462	0.77148		0.65584
	940	0.4028	0.57513	0.74074		0.62013
	941	0.43618	0.68103	0.82198		0.62604
	942	0.44299	0.71081	0.82274		0.66539
	943	0.43282	0.69707	0.78403		0.64925
	944	0.50777	0.75796	0.82036		0.68041
	945	0.51716	0.76011	0.77844		0.66671
	946	0.4601	0.81082	0.75659		0.71573
	947	0.55149	0.81548	0.73278		0.62144
	948	0.53563	0.76067	0.75347		0.67481
	949	0.53329	0.73286	0.73481		0.73195
	950	0.5257	0.73018	0.76258		0.63314
	951	0.56392	0.60942	0.79529		0.73805
	952	0.47662	0.31547	0.77231		0.73843
	953	0.55524	0.32997	0.7947		0.67553
	954	0.42888	0.31199	0.8351		0.72109
	955	0.42513	0.55909	0.78795		0.70133
	956	0.44297	0.70682	0.86388		0.69558
	957	0.43087	0.67407	0.80117		0.75892
	958	0.38538	0.768	0.81594		0.73763
	959	0.38359	0.78552	0.83145		0.75268
	960	0.3681	0.67896	0.77892		0.71332
	961	0.34478	0.78738	0.7479		0.73828
	962	0.46704	0.75926	0.818		0.71236
	963	0.37205	0.57884	0.70049		0.65407
	964	0.33884	0.77635	0.79577		0.71178
	965	0.37075	0.72776	0.7948		0.7367
	966	0.38771	0.71363	0.69076		0.7143
	967	0.28295	0.73416	0.70008		0.72732
	968	0.34852	0.68165	0.71072		0.70083
	969	0.39413	0.77326	0.38695		0.66472
	970	0.3739	0.80566	0.39909		0.64167
	971	0.36405	0.8465	0.6947		0.5541
	972	0.36515	0.88043	0.71119		0.25158
	973	0.3584	0.82562	0.79663		0.1971
	974	0.40168	0.87716	0.83071		0.13744
	975	0.36142	0.84008	0.83891		0.15408
	976	0.40118	0.79011	0.83343		0.19011
	977	0.44373	0.79548	0.8163		0.2379
	978	0.43675	0.78079	0.82967		0.63338
	979	0.467	0.73899	0.78743		0.56791
	980	0.45571	0.75206	0.79242		0.67186
	981	0.42433	0.76523	0.71372		0.80811
	982	0.44454	0.74159	0.73273		0.78614
	983	0.21317	0.6567	0.7071		0.75963
	984	0.20247	0.78419	0.76382		0.7555
	985	0.32418	0.70065	0.73544		0.73768
	986	0.35737	0.40774	0.79013		0.70876
	987	0.35541	0.69733	0.78413		0.67571
	988	0.38194	0.6713	0.7983		0.7069
	989	0.36365	0.57303	0.76475		0.67945
	990	0.4087	0.67413	0.81606		0.6846
	991	0.35195	0.6508	0.81295		0.70206
	992	0.27713	0.68116	0.73716		0.6488
	993	0.3295	0.6475	0.73813		0.69785
	994	0.22121	0.69813	0.75111		0.80302
	995	0.20405	0.73111	0.75362		0.7384
	996	0.19076	0.67314	0.74427		0.80441
	997	0.19235	0.73232	0.7801		0.80354
	998	0.19185	0.78665	0.76858		0.80262
	999	0.16906	0.66504	0.76777		0.81646
	1000	0.18691	0.70656	0.78183		0.6554
	1001	0.18412	0.7076	0.77073		0.72954
	1002	0.19271	0.36751	0.78019		0.70399
	1003	0.22438	0.36409	0.72298		0.58588
	1004	0.24171	0.61876	0.74165		0.57671
	1005	0.30831	0.57084	0.73261		0.52455
	1006	0.35319	0.63071	0.44077		0.52677
	1007	0.31976	0.70409	0.69423		0.61114
	1008	0.35422	0.72341	0.75211		0.34569
	1009	0.30123	0.79177	0.76982		0.53098
	1010	0.31626	0.77747	0.75889		0.61957
	1011	0.30876	0.81637	0.80922		0.5851
	1012	0.16353	0.81093	0.80922		0.64088
	1013	0.25118	0.78204	0.74722		0.75783
	1014	0.27726	0.7212	0.75821		0.70173
	1015	0.29378	0.7748	0.80246		0.69175
	1016	0.35389	0.78692	0.77235		0.77594
	1017	0.33744	0.71543	0.77034		0.6328
	1018	0.36034	0.69888	0.77765		0.60356
	1019	0.3967	0.64858	0.73103		0.71427
	1020	0.35678	0.26965	0.7499		0.66126
	1021	0.49756	0.21235	0.74479		0.59178
	1022	0.54791	0.14793	0.70119		0.66348
	1023	0.62948	0.08479	0.7664		0.60012
	1024	0.73707	0.08216	0.76737		0.66657
	1025	0.6443	0.08409	0.79282		0.63621
	1026	0.65678	0.13202	0.85268		0.70046
	1027	0.7205	0.19717	0.8304		0.66104
	1028	0.55299	0.26337	0.83051		0.67566
	1029	0.56376	0.57187	0.84984		0.65487
	1030	0.44501	0.70865	0.77648		0.69477
	1031	0.3635	0.79521	0.84069		0.70447
	1032	0.36803	0.87341	0.85019		0.63786
	1033	0.37514	0.80789	0.85928		0.78447
	1034	0.2328	0.86584	0.88302		0.68044
	1035	0.45646	0.84265	0.86802		0.72075
	1036	0.45947	0.74963	0.82055		0.72272
	1037	0.47245	0.76391	0.8415		0.7365
	1038	0.45796	0.76553	0.83772		0.71987
	1039	0.57775	0.77002	0.79781		0.73873
	1040	0.45164	0.80071	0.77776		0.73738
	1041	0.22098	0.80505	0.78528		0.77879
	1042	0.21994	0.78923	0.76062		0.76839
	1043	0.28922	0.83908	0.7572		0.71026
	1044	0.2396	0.7724	0.75407		0.74691
	1045	0.27445	0.79588	0.70258		0.67782
	1046	0.10881	0.72377	0.72996		0.65567
	1047	0.08168	0.66193	0.62227		0.60931
	1048	0.05523	0.61602	0.61268		0.63403
	1049	0.02142	0.25852	0.65284		0.70642
	1050	0.02154	0.25579	0.60343		0.68875
	1051	0.02189	0.25093	0.60362		0.63136
	1052	0.02136	0.25758	0.66035		0.60527
	1053	0.02223	0.57765	0.63606		0.55262
	1054	0.0223	0.57902	0.65418		0.23689
	1055	0.03705	0.63705	0.69476		0.18886
	1056	0.0504	0.56909	0.7052		0.13673
	1057	0.06546	0.2553	0.65123		0.08397
	1058	0.15447	0.19867	0.72157		0.08459
	1059	0.15399	0.13569	0.65481		0.08688
	1060	0.17059	0.0836	0.69836		0.0828
	1061	0.16167	0.14209	0.71058		0.08757
	1062	0.17312	0.20869	0.72258		0.0845
	1063	0.1656	0.26804	0.74863		0.14677
	1064	0.19155	0.61063	0.72748		0.18389
	1065	0.28962	0.7326	0.66699		0.21921
	1066	0.29058	0.75154	0.72456		0.59117
	1067	0.37253	0.80103	0.66058		0.50302
	1068	0.41009	0.80167	0.66765		0.54682
	1069	0.37235	0.67675	0.75423		0.67279
	1070	0.42338	0.61327	0.75609		0.64247
	1071	0.43898	0.32466	0.77878		0.66806
	1072	0.42447	0.29056	0.75619		0.63332
	1073	0.46323	0.27293	0.83507		0.65129
	1074	0.50392	0.55704	0.81892		0.60871
	1075	0.49372	0.48854	0.76492		0.61543
	1076	0.49712	0.55909	0.80191		0.69108
	1077	0.60819	0.62863	0.66523		0.62661
	1078	0.60211	0.63906	0.64633		0.67537
	1079	0.60114	0.64039	0.68563		0.62605
	1080	0.65102	0.65693	0.6483		0.6525
	1081	0.64446	0.72565	0.6805		0.67545
	1082	0.74169	0.68553	0.71606		0.60431
	1083	0.61099	0.72371	0.70431		0.55043
	1084	0.64804	0.66539	0.74279		0.55726
	1085	0.67712	0.63042	0.72272		0.56467
	1086	0.56944	0.64937	0.67937		0.52073
	1087	0.5023	0.61559	0.62612		0.63696
	1088	0.45375	0.70132	0.70751		0.57907
	1089	0.48318	0.67309	0.5302		0.60487
	1090	0.4181	0.77762	0.71232		0.72039
	1091	0.45299	0.73229	0.66726		0.65195
	1092	0.44348	0.67927	0.71468		0.6741
	1093	0.45769	0.76983	0.72185		0.65259
	1094	0.37465	0.72923	0.70601		0.5786
	1095	0.39279	0.64213	0.71795		0.53796
	1096	0.30057	0.67138	0.76288		0.48115
	1097	0.20592	0.66576	0.74762		0.46227
	1098	0.21575	0.61382	0.71488		0.61139
	1099	0.22637	0.64748	0.7454		0.59582
	1100	0.18559	0.59164	0.69445		0.69113
	1101	0.40154	0.5837	0.6192		0.70658
	1102	0.43927	0.42452	0.59708		0.79202
	1103	0.50979	0.62081	0.56406		0.74722
	1104	0.50452	0.64876	0.38855		0.74094
	1105	0.49381	0.63299	0.56105		0.74144
	1106	0.51668	0.65062	0.56025		0.73801
	1107	0.44943	0.46468	0.67797		0.8109
	1108	0.4438	0.59393	0.66242		0.81634
	1109	0.40769	0.59058	0.68738		0.80343
	1110	0.26068	0.67395	0.73787		0.77283
	1111	0.22922	0.66963	0.39526		0.75576
	1112	0.18636	0.74119	0.59114		0.74377
	1113	0.14116	0.70083	0.65598		0.78845
	1114	0.06372	0.71692	0.56515		0.65484
	1115	0.04732	0.74832	0.6631		0.73686
	1116	0.0332	0.74754	0.70237		0.76712
	1117	0.02037	0.76249	0.54142		0.78484
	1118	0.02054	0.76951	0.69097		0.76678
	1119	0.02099	0.77483	0.69201		0.75648
	1120	0.02013	0.75101	0.63355		0.69455
	1121	0.02059	0.76986	0.65147		0.70076
	1122	0.02039	0.73768	0.70732		0.736
	1123	0.0498	0.70933	0.73876		0.71173
	1124	0.10751	0.72816	0.77789		0.74895
	1125	0.15434	0.66889	0.76596		0.74912
	1126	0.32239	0.64902	0.83126		0.67145
	1127	0.49325	0.67331	0.86126		0.70687
	1128	0.48787	0.77792	0.83506		0.76616
	1129	0.38505	0.78072	0.83675		0.71532
	1130	0.45249	0.82998	0.85924		0.70426
	1131	0.4508	0.83704	0.76652		0.73285
	1132	0.36341	0.83535	0.77826		0.76527
	1133	0.40549	0.82048	0.73856		0.75543
	1134	0.41123	0.81783	0.7332		0.79613
	1135	0.36266	0.80775	0.7335		0.82419
	1136	0.46564	0.83018	0.74094		0.80101
	1137	0.46388	0.85023	0.76784		0.75038
	1138	0.40716	0.85961	0.78379		0.70089
	1139	0.50747	0.83555	0.82939		0.60751
	1140	0.42251	0.86176	0.80285		0.26369
	1141	0.42326	0.86636	0.79582		0.20183
	1142	0.46662	0.83738	0.81181		0.21142
	1143	0.44338	0.82373	0.72188		0.21693
	1144	0.43946	0.84019	0.79075		0.27581
	1145	0.51897	0.81882	0.80387		0.68475
	1146	0.46396	0.76399	0.72855		0.6955
	1147	0.40901	0.77806	0.68452		0.74693
	1148	0.44236	0.74859	0.62325		0.77223
	1149	0.40623	0.45543	0.2629		0.67615
	1150	0.37449	0.77397	0.20222		0.74535
	1151	0.38482	0.73491	0.19916		0.67562
	1152	0.39546	0.79359	0.19016		0.69403
	1153	0.33883	0.81506	0.24978		0.76198
	1154	0.35679	0.8308	0.58393		0.71945
	1155	0.32466	0.85471	0.62429		0.73005
	1156	0.33539	0.85001	0.66266		0.7663
	1157	0.35746	0.85393	0.73955		0.78451
	1158	0.3632	0.88075	0.71653		0.74408
	1159	0.40021	0.84692	0.62222		0.77932
	1160	0.39615	0.84822	0.73238		0.74266
	1161	0.38685	0.83785	0.74833		0.79402
	1162	0.43821	0.79987	0.68851		0.68385
	1163	0.42411	0.77546	0.78819		0.64725
	1164	0.36392	0.68366	0.77386		0.60933
	1165	0.44704	0.53741	0.72034		0.31022
	1166	0.42337	0.52427	0.78337		0.46072
	1167	0.35958	0.52078	0.72891		0.18349
	1168	0.40974	0.60632	0.71075		0.13144
	1169	0.43264	0.64123	0.72994		0.17527
	1170	0.36701	0.70575	0.44693		0.17852
	1171	0.41005	0.72975	0.73765		0.22787
	1172	0.33148	0.71212	0.78787		0.51283
	1173	0.29418	0.73263	0.76064		0.57777
	1174	0.31643	0.74232	0.80774		0.63145
	1175	0.19584	0.73446	0.73155		0.72154
	1176	0.17254	0.72351	0.77187		0.66344
	1177	0.16743	0.69491	0.76771		0.72561
	1178	0.151	0.68386	0.74658		0.75998
	1179	0.13588	0.69897	0.76108		0.80382
	1180	0.26372	0.65839	0.75888		0.82334
	1181	0.29737	0.67722	0.79793		0.83467
	1182	0.28894	0.66964	0.73087		0.79876
	1183	0.33487	0.65551	0.77726		0.80404
	1184	0.32637	0.53389	0.71652		0.80917
	1185	0.32678	0.52347	0.76747		0.74878
	1186	0.31219	0.47345	0.81408		0.74324
	1187	0.31672	0.44177	0.83638		0.79095
	1188	0.36785	0.19816	0.85541		0.78407
	1189	0.36537	0.20623	0.85568		0.69314
	1190	0.34992	0.22037	0.86047		0.74237
	1191	0.5122	0.23017	0.84819		0.71531
	1192	0.46177	0.50502	0.84456		0.65312
	1193	0.42993	0.5805	0.80688		0.64563
	1194	0.58679	0.62633	0.80735		0.72776
	1195	0.60344	0.64326	0.82544		0.71471
	1196	0.61876	0.62318	0.76959		0.72683
	1197	0.64507	0.65387	0.82083		0.72692
	1198	0.63527	0.70457	0.83657		0.79707
	1199	0.59985	0.66198	0.81793		0.77485
	1200	0.50636	0.78261	0.84565		0.82434
	1201	0.41668	0.80754	0.85061		0.79689
	1202	0.41044	0.7709	0.85953		0.80513
	1203	0.37423	0.83987	0.82099		0.77086
	1204	0.38472	0.84435	0.82118		0.74947
	1205	0.34892	0.86597	0.8516		0.68634
	1206	0.32227	0.84218	0.8469		0.68737
	1207	0.33747	0.84438	0.85082		0.68301
	1208	0.37633	0.82725	0.88075		0.66791
	1209	0.36591	0.83964	0.84692		0.6445
	1210	0.40461	0.85107	0.84822		0.63189
	1211	0.38951	0.8467	0.8468		0.64264
	1212	0.34455	0.85636	0.84369		0.58745
	1213	0.3172	0.82212	0.8545		0.57397
	1214	0.30223	0.87945	0.84158		0.64218
	1215	0.11053	0.77937	0.83806		0.53375
	1216	0.08272	0.78385	0.83869		0.52972
	1217	0.06387	0.82354	0.83667		0.60319
	1218	0.03481	0.76318	0.81846		0.53031
	1219	0.03853	0.73555	0.82299		0.52326
	1220	0.08823	0.71663	0.8367		0.61408
	1221	0.06505	0.67318	0.84997		0.53539
	1222	0.07616	0.67062	0.82802		0.56557
	1223	0.08715	0.71083	0.84383		0.69826
	1224	0.11258	0.69309	0.85455		0.62727
	1225	0.12412	0.73434	0.84369		0.67365
	1226	0.15687	0.74634	0.85096		0.70084
	1227	0.1803	0.66559	0.81496		0.65624
	1228	0.17811	0.69716	0.86139		0.65829
	1229	0.19764	0.73302	0.78707		0.69684
	1230	0.28696	0.597	0.80023		0.64846
	1231	0.29199	0.67143	0.83485		0.67535
	1232	0.35063	0.70013	0.83271		0.695
	1233	0.30143	0.70822	0.8641		0.64747
	1234	0.49324	0.72128	0.81508		0.6509
	1235	0.48107	0.73227	0.83496		0.70376
	1236	0.47741	0.74223	0.81783		0.66348
	1237	0.58158	0.7148	0.83022		0.6884
	1238	0.44203	0.75544	0.82165		0.67322
	1239	0.45853	0.72957	0.83255		0.70165
	1240	0.50081	0.7104	0.8414		0.69284
	1241	0.26946	0.78074	0.81542		0.71473
	1242	0.25131	0.8283	0.82307		0.63365
	1243	0.22344	0.84109	0.75535		0.57863
	1244	0.18266	0.83356	0.79932		0.60713
	1245	0.17719	0.84234	0.76026		0.51579
	1246	0.16775	0.78775	0.68171		0.50411
	1247	0.17404	0.80918	0.67526		0.6045
	1248	0.20615	0.77121	0.68615		0.56568
	1249	0.24058	0.6807	0.52191		0.60836
	1250	0.29712	0.72996	0.57047		0.60567
	1251	0.52719	0.7232	0.49874		0.62639
	1252	0.57922	0.63031	0.44948		0.61294
	1253	0.72939	0.61418	0.20984		0.63484
	1254	0.68316	0.64963	0.1689		0.72228
	1255	0.69412	0.61478	0.16583		0.67083
	1256	0.7202	0.39244	0.17451		0.63975
	1257	0.60482	0.66164	0.20236		0.77398
	1258	0.62288	0.68801	0.36612		0.7188
	1259	0.44349	0.66999	0.44738		0.67563
	1260	0.44511	0.77487	0.22268		0.7379
	1261	0.37256	0.75522	0.285		0.62456
	1262	0.36765	0.72251	0.30202		0.73384
	1263	0.32557	0.80187	0.29648		0.76095
	1264	0.32777	0.76215	0.59703		0.74824
	1265	0.32864	0.75829	0.6246		0.74781
	1266	0.35441	0.71738	0.60148		0.80363
	1267	0.24147	0.65221	0.70399		0.69936
	1268	0.23478	0.69438	0.7636		0.70485
	1269	0.21175	0.6871	0.73125		0.69568
	1270	0.20402	0.69437	0.77416		0.62334
	1271	0.20324	0.70461	0.70959		0.58933
	1272	0.18429	0.72722	0.75692		0.63299
	1273	0.18453	0.73483	0.73868		0.66111
	1274	0.18778	0.75344	0.6445		0.62001
	1275	0.18841	0.74642	0.70896		0.64427
	1276	0.18607	0.64015	0.62288		0.61948
	1277	0.19503	0.69592	0.64908		0.70129
	1278	0.19214	0.67299	0.58703		0.63212
	1279	0.19194	0.59752	0.53146		0.58628
	1280	0.19546	0.6796	0.49064		0.72133
	1281	0.19268	0.64284	0.51074		0.68132
	1282	0.19505	0.66606	0.54279		0.57784
	1283	0.18075	0.6998	0.61803		0.66213
	1284	0.19704	0.70382	0.58677		0.5826
	1285	0.20538	0.74817	0.50263		0.63959
	1286	0.15611	0.78252	0.50094		0.71546
	1287	0.28576	0.78148	0.6698		0.73522
	1288	0.30905	0.81312	0.70349		0.66732
	1289	0.40471	0.79275	0.70217		0.70921
	1290	0.33745	0.81352	0.74558		0.67373
	1291	0.38607	0.79049	0.72298		0.60666
	1292	0.46218	0.81377	0.72817		0.73455
	1293	0.37692	0.74435	0.66556		0.65097
	1294	0.41972	0.84101	0.7427		0.58376
	1295	0.47928	0.79522	0.58857		0.61889
	1296	0.41868	0.81365	0.69367		0.46322
	1297	0.43123	0.8272	0.68529		0.46586
	1298	0.43031	0.76622	0.38392		0.45712
	1299	0.41131	0.83232	0.65507		0.57009
	1300	0.37505	0.82133	0.60051		0.64013
	1301	0.37081	0.81872	0.64472		0.58613
	1302	0.28323	0.77551	0.67801		0.59551
	1303	0.36275	0.79522	0.70965		0.40021
	1304	0.32934	0.80949	0.76747		0.35634
	1305	0.40003	0.73568	0.74243		0.30544
	1306	0.48072	0.63258	0.71692		0.25424
	1307	0.38663	0.63302	0.72743		0.13899
	1308	0.40279	0.2599	0.68831		0.11795
	1309	0.42574	0.19543	0.73699		0.09935
	1310	0.28821	0.14646	0.80344		0.07969
	1311	0.26138	0.08452	0.82993		0.07969
	1312	0.22974	0.08367	0.86866		0.0799
	1313	0.1565	0.08367	0.83708		0.0799
	1314	0.19635		0.85382		0.0799
	1315	0.18238		0.82563		0.12209
	1316	0.2081		0.81837		0.1638
	1317	0.24229		0.81951		0.21707
	1318	0.28154		0.73193		0.46661
	1319	0.4834		0.80648		0.51133
	1320	0.52257		0.83508		0.62242
	1321	0.67593		0.83966		0.60244
	1322	0.60086		0.85415		0.66142
	1323	0.60016		0.82666		0.70924
	1324	0.56724		0.8166		0.70386
	1325	0.49932		0.85169		0.74396
	1326	0.44746		0.85158		0.75557
	1327	0.40355		0.82468		0.69353
	1328	0.24818		0.80791		0.69525
	1329	0.23482		0.79001		0.70739
	1330	0.20901		0.76575		0.63728
	1331	0.16386		0.73833		0.60179
	1332	0.18087		0.71991		0.58742
	1333	0.16653		0.69562		0.68487
	1334	0.15189		0.7048		0.69177
	1335	0.14898		0.69503		0.68559
	1336	0.15346		0.68737		0.72555
	1337	0.16352		0.57744		0.74978
	1338	0.15922		0.66955		0.71753
	1339	0.16465		0.57666		0.74165
	1340	0.16769		0.58853		0.70608
	1341	0.15746		0.30247		0.65917
	1342	0.16996		0.3393		0.72225
	1343	0.14035		0.31222		0.68585
	1344	0.13806		0.46752		0.54392
	1345	0.15183		0.58592		0.4531
	1346	0.15251		0.5123		0.40535
	1347	0.15426		0.58341		0.28601
	1348	0.153		0.61104		0.30512
	1349	0.15605		0.66226		0.37072
	1350	0.14934		0.72677		0.5346
	1351	0.15028		0.69576		0.55924
	1352	0.16166		0.72611		0.65119
	1353	0.15259		0.73146		0.71003
	1354	0.16216		0.72338		0.71716
	1355	0.18244		0.75605		0.73088
	1356	0.20967		0.74695		0.71522
	1357	0.24186		0.81236		0.82298
	1358	0.38682		0.75447		0.79932
	1359	0.34333		0.79182		0.80088
	1360	0.39609		0.77107		0.83304
	1361	0.38765		0.78076		0.83338
	1362	0.35979		0.76181		0.83183
	1363	0.36336		0.76021		0.78039
	1364	0.39308		0.75503		0.82482
	1365	0.3458		0.70217		0.72975
	1366	0.33356		0.68503		0.7895
	1367	0.34778		0.64772		0.72761
	1368	0.37442		0.64083		0.56288
	1369	0.32798		0.62269		0.69669
	1370	0.29522		0.66436		0.47799
	1371	0.29755		0.6534		0.43422
	1372	0.23886		0.59298		0.43958
	1373	0.24374		0.52488		0.38304
	1374	0.26759		0.59727		0.34854
	1375	0.23004		0.51631		0.38239
	1376	0.2917		0.58628		0.3108
	1377	0.26076		0.63006		0.18954
	1378	0.3002		0.64313
	1379	0.30847		0.74549
	1380	0.31611		0.67819
	1381	0.31314		0.71339
	1382	0.3107		0.74931
	1383	0.35399		0.70956
	1384	0.35354		0.70502
	1385	0.36092		0.71494
	1386	0.39301		0.70926
	1387	0.41054		0.70032
	1388	0.41007		0.70889
	1389	0.50566		0.68886
	1390	0.37194		0.72207
	1391	0.41731		0.71204
	1392	0.45831		0.71918
	1393	0.17203		0.81275
	1394	0.15933		0.75545
	1395	0.19555		0.81538
	1396	0.14799		0.7824
	1397	0.16825		0.81019
	1398	0.20187		0.83319
	1399	0.21701		0.79482
	1400	0.24196		0.69502
	1401	0.31804		0.79334
	1402	0.35033		0.76638
	1403	0.30183		0.44303
	1404	0.30585		0.74089
	1405	0.3252		0.76402
	1406	0.32213		0.70827
	1407	0.38929		0.78907
	1408	0.41358		0.80864
	1409	0.40154		0.72772
	1410	0.40982		0.81058
	1411	0.33176		0.77753
	1412	0.33296		0.83675
	1413	0.28241
	1414	0.27398
	1415	0.30769
	1416	0.28342
	1417	0.27356
	1418	0.33266
	1419	0.35944
	1420	0.35638
	1421	0.40405
	1422	0.49101
	1423	0.39332
	1424	0.37616
	1425	0.40891
	1426	0.4518
	1427	0.41376
	1428	0.4466
	1429	0.42978
	1430	0.42598
	1431	0.43003
	1432	0.40938
	1433	0.37109
	1434	0.37685
	1435	0.38735
	1436	0.37502
	1437	0.36748
	1438	0.39349
	1439	0.40496
	1440	0.2646
	1441	0.28992
	1442	0.31459
	1443	0.28375
	1444	0.36261
	1445	0.36672
	1446	0.37722
	1447	0.3792
	1448	0.30085
	1449	0.28032
	1450	0.21973
	1451	0.26063
	1452	0.28144
	1453	0.30245
	1454	0.32674
	1455	0.42144
	1456	0.46701
	1457	0.45295
	1458	0.51117
	1459	0.51411
	1460	0.44412
	1461	0.40897
	1462	0.29218
	1463	0.27858
	1464	0.27253
	1465	0.38738
	1466	0.32366
	1467	0.3793
	1468	0.38042
	1469	0.29113
	1470	0.31455
	1471	0.33038
	1472	0.36974
	1473	0.37041
	1474	0.47861
	1475	0.42315
	1476	0.44946
	1477	0.43388
	1478	0.4683
	1479	0.56568
	1480	0.4455
	1481	0.58652
	1482	0.41902
	1483	0.46076
	1484	0.27016
	1485	0.21773
	1486	0.21935
	1487	0.19593
	1488	0.23114
	1489	0.32691
	1490	0.35939
	1491	0.39893
	1492	0.38708
	1493	0.39184
	1494	0.35076
	1495	0.33292
	1496	0.30176
	1497	0.19624
	1498	0.13964
	1499	0.1721
	1500	0.16219
	1501	0.17497
	1502	0.1944
	1503	0.16231
	1504	0.29056
	1505	0.29408
	1506	0.33382
	1507	0.33231
	1508	0.35351
	1509	0.38621
	1510	0.34332
	1511	0.40136
	1512	0.38278
	1513	0.45659
	1514	0.45271
	1515	0.42771
	1516	0.4072
	1517	0.39339
	1518	0.41645
	1519	0.38993
	1520	0.37867
	1521	0.33367
	1522	0.31383
	1523	0.339
	1524	0.44629
	1525	0.44385
	1526	0.4911
	1527	0.41941
	1528	0.44734
	1529	0.44591
	1530	0.45407
	1531	0.41291
	1532	0.42453
	1533	0.48366
	1534	0.41208
	1535	0.40291
	1536	0.45504
	1537	0.43643
	1538	0.47433
	1539	0.44939
	1540	0.47814
	1541	0.45852
	1542	0.45019
	1543	0.50114
	1544	0.45611
	1545	0.32741
	1546	0.555
	1547	0.47412
	1548	0.50908
	1549	0.52956
	1550	0.46004
	1551	0.59732
	1552	0.56092
	1553	0.57385
	1554	0.5979
	1555	0.56572
	1556	0.54296
	1557	0.53756
	1558	0.50546
	1559	0.49171
	1560	0.42628
	1561	0.41885
	1562	0.42672
	1563	0.37388
	1564	0.4101
	1565	0.41769
	1566	0.45089
	1567	0.38453
	1568	0.39067
	1569	0.33204
	1570	0.31344
	1571	0.26388
	1572	0.26363
	1573	0.20994
	1574	0.21613
	1575	0.18966
	1576	0.17106
	1577	0.17458
	1578	0.16741
	1579	0.16388
	1580	0.13347
	1581	0.13087
	1582	0.11836
	1583	0.11044
	1584	0.04954
	1585	0.05156
	1586	0.05509
	1587	0.05754
	1588	0.14302
	1589	0.17749
	1590	0.20428
	1591	0.30684
	1592	0.30889
	1593	0.33242
	1594	0.35192
	1595	0.3264
	1596	0.3817
	1597	0.36103
	1598	0.35267
	1599	0.42024
	1600	0.42457
	1601	0.44447
	1602	0.42184
	1603	0.43406
	1604	0.42298
	1605	0.42948
	1606	0.40958
	1607	0.42056
	1608	0.43366
	1609	0.41784
	1610	0.42054
	1611	0.36568
	1612	0.37252
	1613	0.34131
	1614	0.22171
	1615	0.20608
	1616	0.19339
	1617	0.13636
	1618	0.14893
	1619	0.12719
	1620	0.11657
	1621	0.0537
	1622	0.04272
	1623	0.04193
	1624	0.04363
	1625	0.05059
	1626	0.09153
	1627	0.11184
	1628	0.05567
	1629	0.0877
	1630	0.10274
	1631	0.10758
	1632	0.27145
	1633	0.26031
	1634	0.24405
	1635	0.28429
	1636	0.31149
	1637	0.3137
	1638	0.33005
	1639	0.29726
	1640	0.31825
	1641	0.29146
	1642	0.26467
	1643	0.30842
	1644	0.23394
	1645	0.24242
	1646	0.17694
	1647	0.14796
	1648	0.13113
	1649	0.12768
	1650	0.1357
	1651	0.15451
	1652	0.14669
	1653	0.12566
	1654	0.12524
	1655	0.16745
	1656	0.17587
	1657	0.17554
	1658	0.1864
	1659	0.18074
	1660	0.18204
	1661	0.16639
	1662	0.18568
	1663	0.14714
	1664	0.17342
	1665	0.17132
	1666	0.09598
	1667	0.16377
	1668	0.15013
	1669	0.16118
	1670	0.1695
	1671	0.17741
	1672	0.19187
	1673	0.18561
	1674	0.19157
	1675	0.20755
	1676	0.2102
	1677	0.29462
	1678	0.32346
	1679	0.33164
	1680	0.35207
	1681	0.33092
	1682	0.33891
	1683	0.40853
	1684	0.39292
	1685	0.44508
	1686	0.42201
	1687	0.43989
	1688	0.5077
	1689	0.50326
	1690	0.54996
	1691	0.61512
	1692	0.63873
	1693	0.70016
	1694	0.64663
	1695	0.59171
	1696	0.57789
	1697	0.52139
	1698	0.53424
	1699	0.48731
	1700	0.43365
	1701	0.42545
	1702	0.39116
	1703	0.3499
	1704	0.32091
	1705	0.28515
	1706	0.30461
	1707	0.26273
	1708	0.32226
	1709	0.35963
	1710	0.39289
	1711	0.38536
	1712	0.3762
	1713	0.34545
	1714	0.3851
	1715	0.43221
	1716	0.4181
	1717	0.43728
	1718	0.41024
	1719	0.44923
	1720	0.45345
	1721	0.4058
	1722	0.37567
	1723	0.36599
	1724	0.40318
	1725	0.38962
	1726	0.41136
	1727	0.39569
	1728	0.42788
	1729	0.42469
	1730	0.36741
	1731	0.42459
	1732	0.38514
	1733	0.36776
	1734	0.41207
	1735	0.31842
	1736	0.31286
	1737	0.30691
	1738	0.28906
	1739	0.28527
	1740	0.23277
	1741	0.2445
	1742	0.20329
	1743	0.14695
	1744	0.16248
	1745	0.13428
	1746	0.14657
	1747	0.15751
	1748	0.16078
	1749	0.18637
	1750	0.16955
	1751	0.17835
	1752	0.18733
	1753	0.17739
	1754	0.17625
	1755	0.20069
	1756	0.22685
	1757	0.24564
	1758	0.39034
	1759	0.43887
	1760	0.46817
	1761	0.56066
	1762	0.54624
	1763	0.72577
	1764	0.62909
	1765	0.69907
	1766	0.68117
	1767	0.58342
	1768	0.70698
	1769	0.51503
	1770	0.46904
	1771	0.4676
	1772	0.43715
	1773	0.39911
	1774	0.36896
	1775	0.41257
	1776	0.33915
	1777	0.28006
	1778	0.29926
	1779	0.24263
	1780	0.22751
	1781	0.2233
	1782	0.21332
	1783	0.12112
	1784	0.09174
	1785	0.06766
	1786	0.04593
	1787	0.04046
	1788	0.03795
	1789	0.0396
	1790	0.04176
	1791	0.03936
	1792	0.04054
	1793	0.04595
	1794	0.03541
	1795	0.02233
	a - position in amino acid alignment
	b - Combined alignment of all Irs sequences

## Sheet: Sheet2
		1	0.13784	0.67096						1	0.02013
		2	0.11986	0.67096						2	0.02037
		3	0.12551	0.67096						3	0.02039
		4	0.13112	0.67096						4	0.02054
		5	0.12348	0.67096						5	0.02059
		6	0.12559	0.67096						6	0.02099
		7	0.11565	0.67096						7	0.02136
		8	0.11434	0.67096						8	0.02142
		9	0.11804	0.67096						9	0.02154
		10	0.1183	0.67096						10	0.02189
		11	0.11922	0.67096						11	0.02223
		12	0.11375	0.67096						12	0.0223
		13	0.12394	0.67096						13	0.02233
		14	0.12218	0.67096						14	0.0332
		15	0.1089	0.67096						15	0.03481
		16	0.11516	0.67096						16	0.03541
		17	0.10304	0.67096						17	0.03705
		18	0.07021	0.67096						18	0.03795
		19	0.11342	0.67096						19	0.03853
		20	0.11169	0.67096						20	0.03936
		21	0.11761	0.67096						21	0.0396
		22	0.129	0.67096						22	0.04046
		23	0.11651	0.67096						23	0.04054
		24	0.11711	0.67096						24	0.04176
		25	0.12094	0.67096						25	0.04193
		26	0.12444	0.67096						26	0.04272
		27	0.1211	0.67096						27	0.04363
		28	0.11701	0.67096						28	0.04593
		29	0.12341	0.67096						29	0.04595
		30	0.11626	0.67096						30	0.04732
		31	0.12527	0.67096						31	0.04954
		32	0.12292	0.67096						32	0.0498
		33	0.12712	0.67096						33	0.0504
		34	0.13131	0.67096						34	0.05059
		35	0.11882	0.67096						35	0.05156
		36	0.12253	0.67096						36	0.0537
		37	0.12688	0.67096						37	0.05509
		38	0.12821	0.67096						38	0.05523
		39	0.12171	0.67096						39	0.05567
		40	0.1297	0.67096						40	0.05754
		41	0.13333	0.67096						41	0.0592
		42	0.13244	0.67096						42	0.06148
		43	0.13122	0.67096						43	0.06372
		44	0.12859	0.67096						44	0.06387
		45	0.13356	0.67096						45	0.06505
		46	0.12991	0.67096						46	0.06546
		47	0.13296	0.67096						47	0.06766
		48	0.13028	0.67096						48	0.07021
		49	0.13987	0.67096						49	0.07616
		50	0.1324	0.67096						50	0.07726
		51	0.1375	0.67096						51	0.08168
		52	0.18453	0.67096						52	0.08272
		53	0.2223	0.67096						53	0.08715
		54	0.25708	0.67096						54	0.0877
		55	0.53526	0.67096						55	0.08823
		56	0.57101	0.67096						56	0.08925
		57	0.52618	0.67096						57	0.09041
		58	0.6006	0.67096						58	0.09153
		59	0.51496	0.67096						59	0.09174
		60	0.34114	0.67096						60	0.09402
		61	0.31629	0.67096						61	0.09598
		62	0.12107	0.67096						62	0.09827
		63	0.11177	0.67096						63	0.10096
		64	0.12342	0.67096						64	0.10171
		65	0.12696	0.67096						65	0.10184
		66	0.33801	0.67096						66	0.10274
		67	0.36292	0.67096						67	0.10304
		68	0.37564	0.67096						68	0.10344
		69	0.34542	0.67096						69	0.10352
		70	0.39971	0.67096						70	0.10576
		71	0.40366	0.67096						71	0.10751
		72	0.37441	0.67096						72	0.10758
		73	0.3836	0.67096						73	0.10789
		74	0.42203	0.67096						74	0.10837
		75	0.37727	0.67096						75	0.10881
		76	0.38253	0.67096						76	0.1089
		77	0.37316	0.67096						77	0.11044
		78	0.31098	0.67096						78	0.11053
		79	0.40035	0.67096						79	0.11076
		80	0.41845	0.67096						80	0.11169
		81	0.35832	0.67096						81	0.11177
		82	0.40317	0.67096						82	0.11184
		83	0.38676	0.67096						83	0.11258
		84	0.35513	0.67096						84	0.11342
		85	0.39273	0.67096						85	0.11375
		86	0.45224	0.67096						86	0.11434
		87	0.40923	0.67096						87	0.11516
		88	0.46902	0.67096						88	0.11565
		89	0.48925	0.67096						89	0.11626
		90	0.49865	0.67096						90	0.11651
		91	0.59781	0.67096						91	0.11657
		92	0.69098	0.67096						92	0.11701
		93	0.71157	0.67096						93	0.11711
		94	0.7297	0.67096						94	0.11761
		95	0.74163	0.67096						95	0.11766
		96	0.7821	0.67096						96	0.11804
		97	0.81063	0.67096						97	0.1183
		98	0.79063	0.67096						98	0.11836
		99	0.83538	0.67096						99	0.11882
		100	0.83114	0.67096						100	0.11922
		101	0.8061	0.67096						101	0.11956
		102	0.8206	0.67096						102	0.11986
		103	0.78934	0.67096						103	0.12094
		104	0.74999	0.67096						104	0.12107
		105	0.78909	0.67096						105	0.1211
		106	0.76608	0.67096						106	0.12112
		107	0.81379	0.67096						107	0.12171
		108	0.79919	0.67096						108	0.12218
		109	0.82426	0.67096						109	0.12227
		110	0.74852	0.67096						110	0.12253
		111	0.73011	0.67096						111	0.12292
		112	0.70529	0.67096						112	0.12341
		113	0.52626	0.67096						113	0.12342
		114	0.53711	0.67096						114	0.12348
		115	0.52635	0.67096						115	0.12369
		116	0.46223	0.67096						116	0.12394
		117	0.39399	0.67096						117	0.12412
		118	0.40134	0.67096						118	0.12444
		119	0.36954	0.67096						119	0.12524
		120	0.27035	0.67096						120	0.12526
		121	0.14746	0.67096						121	0.12527
		122	0.12369	0.67096						122	0.12551
		123	0.14876	0.67096						123	0.12559
		124	0.12526	0.67096						124	0.12566
		125	0.15881	0.67096						125	0.12626
		126	0.15758	0.67096						126	0.12688
		127	0.16966	0.67096						127	0.12696
		128	0.17543	0.67096						128	0.12712
		129	0.17217	0.67096						129	0.12719
		130	0.17308	0.67096						130	0.12768
		131	0.2297	0.67096						131	0.12815
		132	0.27577	0.67096						132	0.12821
		133	0.3362	0.67096						133	0.12834
		134	0.60152	0.67096						134	0.12859
		135	0.72011	0.67096						135	0.129
		136	0.74671	0.67096						136	0.1297
		137	0.81856	0.67096						137	0.12978
		138	0.82617	0.67096						138	0.12991
		139	0.83641	0.67096						139	0.12991
		140	0.77182	0.67096						140	0.13028
		141	0.7777	0.67096						141	0.13036
		142	0.76151	0.67096						142	0.13078
		143	0.76147	0.67096						143	0.13087
		144	0.74074	0.67096						144	0.13112
		145	0.72103	0.67096						145	0.13113
		146	0.64708	0.67096						146	0.13122
		147	0.44117	0.67096						147	0.13131
		148	0.4456	0.67096						148	0.13157
		149	0.47751	0.67096						149	0.1324
		150	0.50792	0.67096						150	0.13244
		151	0.48836	0.67096						151	0.13264
		152	0.45283	0.67096						152	0.13296
		153	0.4781	0.67096						153	0.13333
		154	0.26829	0.67096						154	0.13347
		155	0.2384	0.67096						155	0.13356
		156	0.21322	0.67096						156	0.13408
		157	0.16959	0.67096						157	0.13428
		158	0.1788	0.67096						158	0.13504
		159	0.17862	0.67096						159	0.13565
		160	0.17725	0.67096						160	0.1357
		161	0.18008	0.67096						161	0.13588
		162	0.17447	0.67096						162	0.13608
		163	0.16988	0.67096						163	0.13633
		164	0.16331	0.67096						164	0.13636
		165	0.16722	0.67096						165	0.13686
		166	0.1808	0.67096						166	0.1375
		167	0.18042	0.67096						167	0.13784
		168	0.23689	0.67096						168	0.13806
		169	0.29238	0.67096						169	0.13844
		170	0.3965	0.67096						170	0.13964
		171	0.64996	0.67096						171	0.13987
		172	0.64043	0.67096						172	0.14035
		173	0.689	0.67096						173	0.14116
		174	0.68201	0.67096						174	0.14138
		175	0.65569	0.67096						175	0.14205
		176	0.57471	0.67096						176	0.1423
		177	0.69601	0.67096						177	0.14265
		178	0.61428	0.67096						178	0.14302
		179	0.60453	0.67096						179	0.14411
		180	0.72268	0.67096						180	0.14522
		181	0.67776	0.67096						181	0.14594
		182	0.67443	0.67096						182	0.14657
		183	0.71409	0.67096						183	0.14669
		184	0.74025	0.67096						184	0.1468
		185	0.74797	0.67096						185	0.14695
		186	0.79751	0.67096						186	0.14714
		187	0.73987	0.67096						187	0.14746
		188	0.7947	0.67096						188	0.14796
		189	0.73147	0.67096						189	0.14799
		190	0.7478	0.67096						190	0.14876
		191	0.72175	0.67096						191	0.14893
		192	0.72607	0.67096						192	0.14898
		193	0.77698	0.67096						193	0.14923
		194	0.73956	0.67096						194	0.14934
		195	0.70913	0.67096						195	0.14975
		196	0.72784	0.67096						196	0.14986
		197	0.68923	0.67096						197	0.14991
		198	0.76134	0.67096						198	0.15013
		199	0.77389	0.67096						199	0.15028
		200	0.68078	0.67096						200	0.15053
		201	0.7556	0.67096						201	0.151
		202	0.69268	0.67096						202	0.15183
		203	0.68288	0.67096						203	0.15189
		204	0.70868	0.67096						204	0.15199
		205	0.68693	0.67096						205	0.15251
		206	0.66505	0.67096						206	0.15259
		207	0.6778	0.67096						207	0.153
		208	0.74234	0.67096						208	0.15346
		209	0.66412	0.67096						209	0.15399
		210	0.70333	0.67096						210	0.15426
		211	0.76933	0.67096						211	0.15434
		212	0.65267	0.67096						212	0.15447
		213	0.74575	0.67096						213	0.15451
		214	0.80473	0.67096						214	0.15511
		215	0.72635	0.67096						215	0.15521
		216	0.64915	0.67096						216	0.15586
		217	0.82491	0.67096						217	0.15605
		218	0.78918	0.67096						218	0.15611
		219	0.64135	0.67096						219	0.15619
		220	0.69804	0.67096						220	0.1565
		221	0.69636	0.67096						221	0.15687
		222	0.5962	0.67096						222	0.15702
		223	0.61533	0.67096						223	0.15746
		224	0.60168	0.67096						224	0.15751
		225	0.55445	0.67096						225	0.15758
		226	0.55766	0.67096						226	0.15819
		227	0.5392	0.67096						227	0.15881
		228	0.51626	0.67096						228	0.15887
		229	0.50883	0.67096						229	0.15922
		230	0.40155	0.67096						230	0.15933
		231	0.25672	0.67096						231	0.16078
		232	0.12815	0.67096						232	0.16118
		233	0.07726	0.67096						233	0.16136
		234	0.0592	0.67096						234	0.16148
		235	0.06148	0.67096						235	0.16166
		236	0.09041	0.67096						236	0.16167
		237	0.21205	0.67096						237	0.16216
		238	0.22923	0.67096						238	0.16219
		239	0.29373	0.67096						239	0.16231
		240	0.28644	0.67096						240	0.16248
		241	0.25313	0.67096						241	0.16253
		242	0.22997	0.67096						242	0.16331
		243	0.24272	0.67096						243	0.16352
		244	0.25729	0.67096						244	0.16353
		245	0.24415	0.67096						245	0.16377
		246	0.29777	0.67096						246	0.16386
		247	0.36893	0.67096						247	0.16388
		248	0.37111	0.67096						248	0.16394
		249	0.32579	0.67096						249	0.16465
		250	0.3373	0.67096						250	0.1656
		251	0.3287	0.67096						251	0.16582
		252	0.41667	0.67096						252	0.16592
		253	0.5365	0.67096						253	0.16594
		254	0.46844	0.67096						254	0.1662
		255	0.54605	0.67096						255	0.16625
		256	0.55595	0.67096						256	0.16639
		257	0.46047	0.67096						257	0.16653
		258	0.52939	0.67096						258	0.16722
		259	0.42842	0.67096						259	0.16741
		260	0.56281	0.67096						260	0.16743
		261	0.48744	0.67096						261	0.16745
		262	0.41825	0.67096						262	0.16761
		263	0.4014	0.67096						263	0.16769
		264	0.35249	0.67096						264	0.16775
		265	0.42268	0.67096						265	0.16779
		266	0.36191	0.67096						266	0.16793
		267	0.39284	0.67096						267	0.16825
		268	0.30671	0.67096						268	0.16885
		269	0.15887	0.67096						269	0.16906
		270	0.13504	0.67096						270	0.1695
		271	0.10789	0.67096						271	0.16955
		272	0.15819	0.67096						272	0.16959
		273	0.18038	0.67096						273	0.16966
		274	0.19764	0.67096						274	0.16988
		275	0.25699	0.67096						275	0.16996
		276	0.33944	0.67096						276	0.1703
		277	0.3124	0.67096						277	0.17059
		278	0.33994	0.67096						278	0.17106
		279	0.38966	0.67096						279	0.17132
		280	0.33744	0.67096						280	0.17203
		281	0.35844	0.67096						281	0.1721
		282	0.32623	0.67096						282	0.1721
		283	0.46609	0.67096						283	0.17217
		284	0.49964	0.67096						284	0.17254
		285	0.50467	0.67096						285	0.17308
		286	0.53251	0.67096						286	0.17312
		287	0.57691	0.67096						287	0.17342
		288	0.59853	0.67096						288	0.17404
		289	0.70853	0.67096						289	0.17413
		290	0.70529	0.67096						290	0.17447
		291	0.73161	0.67096						291	0.17458
		292	0.75301	0.67096						292	0.17497
		293	0.83179	0.67096						293	0.17543
		294	0.76891	0.67096						294	0.17554
		295	0.77152	0.67096						295	0.17581
		296	0.67096	0.67096						296	0.17587
		297	0.67687	0.67096						297	0.17625
		298	0.73538	0.67096						298	0.17694
		299	0.73911	0.67096						299	0.17719
		300	0.75023	0.67096						300	0.17725
		301	0.77786	0.67096						301	0.17739
		302	0.74612	0.67096						302	0.17741
		303	0.74627	0.67096						303	0.17749
		304	0.7235	0.67096						304	0.1775
		305	0.59647	0.67096						305	0.17811
		306	0.64315	0.67096						306	0.17835
		307	0.61489	0.67096						307	0.17862
		308	0.65583	0.67096						308	0.1788
		309	0.41223	0.67096						309	0.18008
		310	0.61266	0.67096						310	0.18012
		311	0.6974	0.67096						311	0.1803
		312	0.58004	0.67096						312	0.18038
		313	0.77248	0.67096						313	0.18042
		314	0.77809	0.67096						314	0.18074
		315	0.75278	0.67096						315	0.18075
		316	0.81918	0.67096						316	0.1808
		317	0.73719	0.67096						317	0.18087
		318	0.6399	0.67096						318	0.18112
		319	0.6173	0.67096						319	0.18122
		320	0.57852	0.67096						320	0.18204
		321	0.56777	0.67096						321	0.18207
		322	0.5973	0.67096						322	0.18238
		323	0.58607	0.67096						323	0.18244
		324	0.63679	0.67096						324	0.18254
		325	0.58931	0.67096						325	0.18257
		326	0.58099	0.67096						326	0.18266
		327	0.31738	0.67096						327	0.18325
		328	0.27355	0.67096						328	0.18412
		329	0.21634	0.67096						329	0.18429
		330	0.16592	0.67096						330	0.18453
		331	0.16761	0.67096						331	0.18453
		332	0.16148	0.67096						332	0.18467
		333	0.16625	0.67096						333	0.18505
		334	0.19821	0.67096						334	0.18529
		335	0.24463	0.67096						335	0.18559
		336	0.28387	0.67096						336	0.18561
		337	0.53744	0.67096						337	0.18568
		338	0.58622	0.67096						338	0.18607
		339	0.6088	0.67096						339	0.18612
		340	0.67925	0.67096						340	0.18636
		341	0.60166	0.67096						341	0.18637
		342	0.6776	0.67096						342	0.1864
		343	0.63731	0.67096						343	0.1865
		344	0.66105	0.67096						344	0.18691
		345	0.64172	0.67096						345	0.18718
		346	0.67973	0.67096						346	0.18733
		347	0.70939	0.67096						347	0.18778
		348	0.73703	0.67096						348	0.18816
		349	0.75128	0.67096						349	0.18841
		350	0.76958	0.67096						350	0.18928
		351	0.76932	0.67096						351	0.18936
		352	0.82663	0.67096						352	0.18939
		353	0.84017	0.67096						353	0.18966
		354	0.86409	0.67096						354	0.19068
		355	0.81205	0.67096						355	0.19076
		356	0.84753	0.67096						356	0.19106
		357	0.76247	0.67096						357	0.19129
		358	0.76606	0.67096						358	0.19152
		359	0.73349	0.67096						359	0.19155
		360	0.77328	0.67096						360	0.19157
		361	0.81122	0.67096						361	0.19185
		362	0.8066	0.67096						362	0.19187
		363	0.71565	0.67096						363	0.19194
		364	0.80926	0.67096						364	0.19214
		365	0.74354	0.67096						365	0.19235
		366	0.77094	0.67096						366	0.19241
		367	0.79947	0.67096						367	0.19268
		368	0.78442	0.67096						368	0.19271
		369	0.72679	0.67096						369	0.19309
		370	0.71477	0.67096						370	0.19339
		371	0.74989	0.67096						371	0.19401
		372	0.76997	0.67096						372	0.1944
		373	0.77498	0.67096						373	0.19442
		374	0.79117	0.67096						374	0.19503
		375	0.81613	0.67096						375	0.19505
		376	0.73806	0.67096						376	0.19534
		377	0.86009	0.67096						377	0.19546
		378	0.7968	0.67096						378	0.19555
		379	0.83445	0.67096						379	0.19575
		380	0.74739	0.67096						380	0.19584
		381	0.7607	0.67096						381	0.19593
		382	0.80758	0.67096						382	0.19624
		383	0.7141	0.67096						383	0.19635
		384	0.80034	0.67096						384	0.19681
		385	0.80221	0.67096						385	0.19684
		386	0.79238	0.67096						386	0.19691
		387	0.85408	0.67096						387	0.19704
		388	0.80183	0.67096						388	0.19719
		389	0.80606	0.67096						389	0.19723
		390	0.84569	0.67096						390	0.19764
		391	0.80259	0.67096						391	0.19764
		392	0.74658	0.67096						392	0.19801
		393	0.70908	0.67096						393	0.19821
		394	0.76069	0.67096						394	0.19826
		395	0.71762	0.67096						395	0.19919
		396	0.7104	0.67096						396	0.20069
		397	0.81362	0.67096						397	0.20091
		398	0.7246	0.67096						398	0.20128
		399	0.68662	0.67096						399	0.20187
		400	0.64647	0.67096						400	0.20189
		401	0.54775	0.67096						401	0.20247
		402	0.53733	0.67096						402	0.20324
		403	0.38331	0.67096						403	0.20329
		404	0.43581	0.67096						404	0.20402
		405	0.56983	0.67096						405	0.20405
		406	0.56716	0.67096						406	0.20428
		407	0.61584	0.67096						407	0.20538
		408	0.6018	0.67096						408	0.20592
		409	0.63696	0.67096						409	0.20608
		410	0.60486	0.67096						410	0.20615
		411	0.61142	0.67096						411	0.20755
		412	0.634	0.67096						412	0.2081
		413	0.59633	0.67096						413	0.20892
		414	0.63914	0.67096						414	0.20901
		415	0.5356	0.67096						415	0.20967
		416	0.41137	0.67096						416	0.20994
		417	0.54373	0.67096						417	0.2102
		418	0.43031	0.67096						418	0.21102
		419	0.46302	0.67096						419	0.21175
		420	0.46041	0.67096						420	0.21205
		421	0.54688	0.67096						421	0.2125
		422	0.53797	0.67096						422	0.21293
		423	0.53283	0.67096						423	0.21317
		424	0.55039	0.67096						424	0.21322
		425	0.48184	0.67096						425	0.21328
		426	0.46598	0.67096						426	0.21332
		427	0.42048	0.67096						427	0.214
		428	0.32678	0.67096						428	0.21453
		429	0.34324	0.67096						429	0.21481
		430	0.51955	0.67096						430	0.21553
		431	0.54835	0.67096						431	0.21575
		432	0.57485	0.67096						432	0.21613
		433	0.61805	0.67096						433	0.21634
		434	0.56613	0.67096						434	0.21701
		435	0.51701	0.67096						435	0.21773
		436	0.50849	0.67096						436	0.21935
		437	0.53139	0.67096						437	0.21973
		438	0.58831	0.67096						438	0.21994
		439	0.54107	0.67096						439	0.22098
		440	0.56883	0.67096						440	0.22121
		441	0.59455	0.67096						441	0.22171
		442	0.49581	0.67096						442	0.22191
		443	0.57376	0.67096						443	0.2223
		444	0.55663	0.67096						444	0.22281
		445	0.46467	0.67096						445	0.2233
		446	0.61555	0.67096						446	0.22344
		447	0.61072	0.67096						447	0.22401
		448	0.57274	0.67096						448	0.22438
		449	0.61837	0.67096						449	0.22637
		450	0.54148	0.67096						450	0.22659
		451	0.60015	0.67096						451	0.22685
		452	0.28163	0.67096						452	0.22751
		453	0.46134	0.67096						453	0.22922
		454	0.40967	0.67096						454	0.22923
		455	0.3623	0.67096						455	0.22923
		456	0.46149	0.67096						456	0.2297
		457	0.45003	0.67096						457	0.22974
		458	0.47768	0.67096						458	0.22997
		459	0.51565	0.67096						459	0.22998
		460	0.42811	0.67096						460	0.23004
		461	0.3628	0.67096						461	0.23114
		462	0.31028	0.67096						462	0.23277
		463	0.29865	0.67096						463	0.2328
		464	0.19106	0.67096						464	0.23394
		465	0.11766	0.67096						465	0.23478
		466	0.11076	0.67096						466	0.23482
		467	0.18257	0.67096						467	0.23659
		468	0.21553	0.67096						468	0.23689
		469	0.25609	0.67096						469	0.2384
		470	0.38164	0.67096						470	0.23886
		471	0.44897	0.67096						471	0.2396
		472	0.5024	0.67096						472	0.24009
		473	0.55282	0.67096						473	0.24016
		474	0.49877	0.67096						474	0.24058
		475	0.56377	0.67096						475	0.24123
		476	0.50726	0.67096						476	0.24147
		477	0.46565	0.67096						477	0.24171
		478	0.50144	0.67096						478	0.24186
		479	0.49471	0.67096						479	0.24196
		480	0.49704	0.67096						480	0.24205
		481	0.48111	0.67096						481	0.24229
		482	0.44213	0.67096						482	0.24242
		483	0.39245	0.67096						483	0.24263
		484	0.39507	0.67096						484	0.24272
		485	0.25904	0.67096						485	0.24374
		486	0.26118	0.67096						486	0.24383
		487	0.22923	0.67096						487	0.24405
		488	0.32333	0.67096						488	0.24415
		489	0.35104	0.67096						489	0.2445
		490	0.25514	0.67096						490	0.24463
		491	0.24123	0.67096						491	0.24564
		492	0.24009	0.67096						492	0.24584
		493	0.25615	0.67096						493	0.24644
		494	0.22998	0.67096						494	0.24818
		495	0.29036	0.67096						495	0.24972
		496	0.32173	0.67096						496	0.25065
		497	0.30734	0.67096						497	0.25106
		498	0.44329	0.67096						498	0.25118
		499	0.39493	0.67096						499	0.25131
		500	0.47042	0.67096						500	0.25197
		501	0.46924	0.67096						501	0.25313
		502	0.44111	0.67096						502	0.25495
		503	0.53438	0.67096						503	0.25514
		504	0.5307	0.67096						504	0.25609
		505	0.52116	0.67096						505	0.25615
		506	0.50208	0.67096						506	0.25672
		507	0.50323	0.67096						507	0.25699
		508	0.53484	0.67096						508	0.25708
		509	0.47187	0.67096						509	0.25729
		510	0.441	0.67096						510	0.25904
		511	0.43068	0.67096						511	0.26031
		512	0.50125	0.67096						512	0.26035
		513	0.36756	0.67096						513	0.26063
		514	0.39954	0.67096						514	0.26068
		515	0.36973	0.67096						515	0.26076
		516	0.37902	0.67096						516	0.26118
		517	0.39862	0.67096						517	0.26138
		518	0.38297	0.67096						518	0.26212
		519	0.38702	0.67096						519	0.26273
		520	0.3536	0.67096						520	0.26363
		521	0.31553	0.67096						521	0.26372
		522	0.31315	0.67096						522	0.26388
		523	0.19919	0.67096						523	0.2646
		524	0.19534	0.67096						524	0.2646
		525	0.19684	0.67096						525	0.26467
		526	0.18012	0.67096						526	0.26759
		527	0.18718	0.67096						527	0.26829
		528	0.19826	0.67096						528	0.26946
		529	0.16885	0.67096						529	0.27016
		530	0.18939	0.67096						530	0.27035
		531	0.22191	0.67096						531	0.27145
		532	0.21328	0.67096						532	0.2718
		533	0.3019	0.67096						533	0.27215
		534	0.33149	0.67096						534	0.27253
		535	0.31375	0.67096						535	0.27355
		536	0.35324	0.67096						536	0.27356
		537	0.25065	0.67096						537	0.27398
		538	0.25197	0.67096						538	0.27445
		539	0.26212	0.67096						539	0.27577
		540	0.30151	0.67096						540	0.27713
		541	0.2894	0.67096						541	0.27726
		542	0.29386	0.67096						542	0.27802
		543	0.1703	0.67096						543	0.27814
		544	0.18928	0.67096						544	0.27858
		545	0.214	0.67096						545	0.28006
		546	0.51559	0.67096						546	0.28032
		547	0.50867	0.67096						547	0.28133
		548	0.5894	0.67096						548	0.28144
		549	0.61508	0.67096						549	0.28154
		550	0.54854	0.67096						550	0.28161
		551	0.6539	0.67096						551	0.28163
		552	0.56992	0.67096						552	0.28241
		553	0.67935	0.67096						553	0.28295
		554	0.53408	0.67096						554	0.28323
		555	0.56273	0.67096						555	0.28323
		556	0.58255	0.67096						556	0.28342
		557	0.52596	0.67096						557	0.28375
		558	0.45893	0.67096						558	0.28387
		559	0.49279	0.67096						559	0.28429
		560	0.21481	0.67096						560	0.28515
		561	0.22281	0.67096						561	0.28527
		562	0.28323	0.67096						562	0.28576
		563	0.44226	0.67096						563	0.28644
		564	0.57429	0.67096						564	0.28696
		565	0.54046	0.67096						565	0.28713
		566	0.61379	0.67096						566	0.28721
		567	0.55423	0.67096						567	0.28736
		568	0.24972	0.67096						568	0.28821
		569	0.23659	0.67096						569	0.28871
		570	0.20128	0.67096						570	0.28894
		571	0.12978	0.67096						571	0.28906
		572	0.14265	0.67096						572	0.28922
		573	0.14991	0.67096						573	0.2894
		574	0.15511	0.67096						574	0.28962
		575	0.14522	0.67096						575	0.28977
		576	0.15702	0.67096						576	0.28992
		577	0.14923	0.67096						577	0.29036
		578	0.12991	0.67096						578	0.29056
		579	0.14594	0.67096						579	0.29056
		580	0.13633	0.67096						580	0.29058
		581	0.13264	0.67096						581	0.29113
		582	0.13157	0.67096						582	0.29146
		583	0.11956	0.67096						583	0.2917
		584	0.09402	0.67096						584	0.29188
		585	0.10352	0.67096						585	0.29199
		586	0.10096	0.67096						586	0.29218
		587	0.13036	0.67096						587	0.29238
		588	0.14205	0.67096						588	0.29373
		589	0.12834	0.67096						589	0.29378
		590	0.13844	0.67096						590	0.29386
		591	0.16793	0.67096						591	0.29408
		592	0.15199	0.67096						592	0.29418
		593	0.17581	0.67096						593	0.29427
		594	0.1662	0.67096						594	0.29462
		595	0.18112	0.67096						595	0.2951
		596	0.16582	0.67096						596	0.29522
		597	0.1423	0.67096						597	0.29578
		598	0.15619	0.67096						598	0.29615
		599	0.10344	0.67096						599	0.2969
		600	0.10171	0.67096						600	0.29712
		601	0.10184	0.67096						601	0.29726
		602	0.10576	0.67096						602	0.29737
		603	0.14975	0.67096						603	0.29739
		604	0.1468	0.67096						604	0.29755
		605	0.16136	0.67096						605	0.29777
		606	0.16779	0.67096						606	0.29865
		607	0.14411	0.67096						607	0.29926
		608	0.16594	0.67096						608	0.3002
		609	0.16253	0.67096						609	0.30057
		610	0.15053	0.67096						610	0.30085
		611	0.16394	0.67096						611	0.30123
		612	0.15586	0.67096						612	0.30143
		613	0.1721	0.67096						613	0.30151
		614	0.17413	0.67096						614	0.30176
		615	0.18505	0.67096						615	0.30183
		616	0.18936	0.67096						616	0.3019
		617	0.19401	0.67096						617	0.30223
		618	0.20189	0.67096						618	0.30231
		619	0.19691	0.67096						619	0.30245
		620	0.19575	0.67096						620	0.30304
		621	0.20091	0.67096						621	0.30382
		622	0.18529	0.67096						622	0.30461
		623	0.18254	0.67096						623	0.30585
		624	0.18325	0.67096						624	0.30671
		625	0.2125	0.67096						625	0.30684
		626	0.25495	0.67096						626	0.30691
		627	0.29056	0.67096						627	0.30734
		628	0.43553	0.67096						628	0.30769
		629	0.58175	0.67096						629	0.30831
		630	0.49004	0.67096						630	0.30842
		631	0.52718	0.67096						631	0.30847
		632	0.4593	0.67096						632	0.30876
		633	0.43915	0.67096						633	0.30889
		634	0.54362	0.67096						634	0.30905
		635	0.55216	0.67096						635	0.30989
		636	0.59921	0.67096						636	0.31028
		637	0.65641	0.67096						637	0.31039
		638	0.648	0.67096						638	0.3107
		639	0.65888	0.67096						639	0.31098
		640	0.61759	0.67096						640	0.31149
		641	0.53091	0.67096						641	0.31219
		642	0.60902	0.67096						642	0.3124
		643	0.48185	0.67096						643	0.31286
		644	0.48433	0.67096						644	0.31314
		645	0.43551	0.67096						645	0.31315
		646	0.36468	0.67096						646	0.31317
		647	0.41709	0.67096						647	0.31326
		648	0.24584	0.67096						648	0.31344
		649	0.22659	0.67096						649	0.3137
		650	0.22401	0.67096						650	0.31375
		651	0.19068	0.67096						651	0.31383
		652	0.19723	0.67096						652	0.31415
		653	0.18207	0.67096						653	0.31439
		654	0.18612	0.67096						654	0.31455
		655	0.19719	0.67096						655	0.31459
		656	0.19152	0.67096						656	0.31553
		657	0.18122	0.67096						657	0.31611
		658	0.19129	0.67096						658	0.31626
		659	0.1775	0.67096						659	0.31629
		660	0.19309	0.67096						660	0.31643
		661	0.21453	0.67096						661	0.31672
		662	0.24383	0.67096						662	0.3172
		663	0.43392	0.67096						663	0.31738
		664	0.42894	0.67096						664	0.31804
		665	0.49366	0.67096						665	0.31825
		666	0.40843	0.67096						666	0.31842
		667	0.46824	0.67096						667	0.31925
		668	0.41764	0.67096						668	0.3197
		669	0.51109	0.67096						669	0.31976
		670	0.51827	0.67096						670	0.32091
		671	0.60527	0.67096						671	0.32098
		672	0.4911	0.67096						672	0.32173
		673	0.51636	0.67096						673	0.32213
		674	0.55776	0.67096						674	0.32226
		675	0.52964	0.67096						675	0.32227
		676	0.55816	0.67096						676	0.32239
		677	0.62931	0.67096						677	0.32333
		678	0.5651	0.67096						678	0.32346
		679	0.6055	0.67096						679	0.32366
		680	0.67476	0.67096						680	0.32418
		681	0.56256	0.67096						681	0.32466
		682	0.49996	0.67096						682	0.3252
		683	0.54512	0.67096						683	0.32548
		684	0.46183	0.67096						684	0.32557
		685	0.48742	0.67096						685	0.32579
		686	0.50587	0.67096						686	0.32623
		687	0.52853	0.67096						687	0.32637
		688	0.55915	0.67096						688	0.3264
		689	0.58924	0.67096						689	0.32674
		690	0.54292	0.67096						690	0.32678
		691	0.53579	0.67096						691	0.32678
		692	0.47502	0.67096						692	0.32691
		693	0.45643	0.67096						693	0.32741
		694	0.38395	0.67096						694	0.32777
		695	0.27814	0.67096						695	0.32798
		696	0.40058	0.67096						696	0.32864
		697	0.31039	0.67096						697	0.3287
		698	0.27215	0.67096						698	0.32934
		699	0.28736	0.67096						699	0.3295
		700	0.36622	0.67096						700	0.33005
		701	0.36577	0.67096						701	0.33038
		702	0.4657	0.67096						702	0.33092
		703	0.52253	0.67096						703	0.33148
		704	0.49175	0.67096						704	0.33149
		705	0.53402	0.67096						705	0.33164
		706	0.54458	0.67096						706	0.33176
		707	0.47143	0.67096						707	0.33204
		708	0.49692	0.67096						708	0.33231
		709	0.44477	0.67096						709	0.33242
		710	0.44778	0.67096						710	0.33266
		711	0.45773	0.67096						711	0.33292
		712	0.51428	0.67096						712	0.33296
		713	0.50806	0.67096						713	0.33356
		714	0.50192	0.67096						714	0.33367
		715	0.43091	0.67096						715	0.33382
		716	0.49146	0.67096						716	0.33487
		717	0.37923	0.67096						717	0.33487
		718	0.37101	0.67096						718	0.33539
		719	0.44091	0.67096						719	0.33612
		720	0.40147	0.67096						720	0.3362
		721	0.43282	0.67096						721	0.3373
		722	0.47569	0.67096						722	0.33744
		723	0.4443	0.67096						723	0.33744
		724	0.45295	0.67096						724	0.33745
		725	0.53626	0.67096						725	0.33747
		726	0.6024	0.67096						726	0.33775
		727	0.58103	0.67096						727	0.33801
		728	0.52718	0.67096						728	0.3387
		729	0.6083	0.67096						729	0.33883
		730	0.52946	0.67096						730	0.33884
		731	0.46298	0.67096						731	0.33891
		732	0.45421	0.67096						732	0.339
		733	0.39452	0.67096						733	0.33915
		734	0.35893	0.67096						734	0.33944
		735	0.35377	0.67096						735	0.33994
		736	0.34342	0.67096						736	0.34114
		737	0.37609	0.67096						737	0.34131
		738	0.38884	0.67096						738	0.34324
		739	0.40338	0.67096						739	0.34332
		740	0.4007	0.67096						740	0.34333
		741	0.44246	0.67096						741	0.34342
		742	0.42964	0.67096						742	0.34455
		743	0.4308	0.67096						743	0.34478
		744	0.48586	0.67096						744	0.34542
		745	0.41653	0.67096						745	0.34545
		746	0.43765	0.67096						746	0.3458
		747	0.39217	0.67096						747	0.3472
		748	0.38934	0.67096						748	0.34725
		749	0.4124	0.67096						749	0.34778
		750	0.24644	0.67096						750	0.34852
		751	0.24016	0.67096						751	0.34892
		752	0.21293	0.67096						752	0.3499
		753	0.1865	0.67096						753	0.34992
		754	0.18816	0.67096						754	0.35033
		755	0.19681	0.67096						755	0.35063
		756	0.18467	0.67096						756	0.35076
		757	0.21102	0.67096						757	0.35104
		758	0.24205	0.67096						758	0.35192
		759	0.28161	0.67096						759	0.35195
		760	0.25106	0.67096						760	0.35207
		761	0.2718	0.67096						761	0.35249
		762	0.29427	0.67096						762	0.35267
		763	0.2646	0.67096						763	0.35305
		764	0.2969	0.67096						764	0.35319
		765	0.27802	0.67096						765	0.35324
		766	0.30231	0.67096						766	0.35351
		767	0.29739	0.67096						767	0.35354
		768	0.28721	0.67096						768	0.3536
		769	0.32548	0.67096						769	0.35377
		770	0.31317	0.67096						770	0.35389
		771	0.30989	0.67096						771	0.35399
		772	0.32098	0.67096						772	0.35422
		773	0.3624	0.67096						773	0.35441
		774	0.36905	0.67096						774	0.35513
		775	0.39277	0.67096						775	0.35541
		776	0.41867	0.67096						776	0.35638
		777	0.49696	0.67096						777	0.35678
		778	0.44132	0.67096						778	0.35679
		779	0.48406	0.67096						779	0.35687
		780	0.49922	0.67096						780	0.35737
		781	0.46272	0.67096						781	0.35746
		782	0.49632	0.67096						782	0.35832
		783	0.55223	0.67096						783	0.3584
		784	0.58423	0.67096						784	0.35844
		785	0.61181	0.67096						785	0.35893
		786	0.56921	0.67096						786	0.35939
		787	0.5745	0.67096						787	0.35944
		788	0.53768	0.67096						788	0.35958
		789	0.44808	0.67096						789	0.35963
		790	0.4524	0.67096						790	0.35979
		791	0.43718	0.67096						791	0.36034
		792	0.43209	0.67096						792	0.36092
		793	0.28133	0.67096						793	0.36103
		794	0.29188	0.67096						794	0.36142
		795	0.26035	0.67096						795	0.36191
		796	0.08925	0.67096						796	0.3623
		797	0.09827	0.67096						797	0.3624
		798	0.10837	0.67096						798	0.36261
		799	0.12626	0.67096						799	0.36266
		800	0.29578	0.67096						800	0.36275
		801	0.3787	0.67096						801	0.3628
		802	0.45436	0.67096						802	0.36292
		803	0.50339	0.67096						803	0.3632
		804	0.42165	0.67096						804	0.36336
		805	0.42753	0.67096						805	0.36341
		806	0.47437	0.67096						806	0.3635
		807	0.34725	0.67096						807	0.36365
		808	0.49377	0.67096						808	0.36392
		809	0.48914	0.67096						809	0.36405
		810	0.47235	0.67096						810	0.36468
		811	0.50782	0.67096						811	0.36515
		812	0.44979	0.67096						812	0.36537
		813	0.40509	0.67096						813	0.36568
		814	0.39707	0.67096						814	0.36577
		815	0.31439	0.67096						815	0.36591
		816	0.13608	0.67096						816	0.36599
		817	0.13565	0.67096						817	0.36622
		818	0.13078	0.67096						818	0.36672
		819	0.13408	0.67096						819	0.36701
		820	0.3197	0.67096						820	0.36741
		821	0.35687	0.67096						821	0.36748
		822	0.38896	0.67096						822	0.36756
		823	0.41092	0.67096						823	0.36765
		824	0.38484	0.67096						824	0.36776
		825	0.41753	0.67096						825	0.36785
		826	0.39152	0.67096						826	0.36803
		827	0.41645	0.67096						827	0.3681
		828	0.31326	0.67096						828	0.36893
		829	0.37282	0.67096						829	0.36896
		830	0.35305	0.67096						830	0.36905
		831	0.3472	0.67096						831	0.36954
		832	0.4135	0.67096						832	0.36973
		833	0.42748	0.67096						833	0.36974
		834	0.43696	0.67096						834	0.37041
		835	0.48335	0.67096						835	0.37075
		836	0.53635	0.67096						836	0.37081
		837	0.48385	0.67096						837	0.37101
		838	0.5208	0.67096						838	0.37109
		839	0.51849	0.67096						839	0.37111
		840	0.45866	0.67096						840	0.37194
		841	0.41386	0.67096						841	0.37205
		842	0.39066	0.67096						842	0.37235
		843	0.4423	0.67096						843	0.37252
		844	0.42062	0.67096						844	0.37253
		845	0.47296	0.67096						845	0.37256
		846	0.47253	0.67096						846	0.37282
		847	0.48385	0.67096						847	0.37316
		848	0.49757	0.67096						848	0.37388
		849	0.46563	0.67096						849	0.3739
		850	0.4647	0.67096						850	0.37423
		851	0.46856	0.67096						851	0.37441
		852	0.44793	0.67096						852	0.37442
		853	0.48502	0.67096						853	0.37449
		854	0.49344	0.67096						854	0.37465
		855	0.50386	0.67096						855	0.37502
		856	0.54322	0.67096						856	0.37505
		857	0.51329	0.67096						857	0.37514
		858	0.51735	0.67096						858	0.37564
		859	0.51609	0.67096						859	0.37567
		860	0.44182	0.67096						860	0.37609
		861	0.40881	0.67096						861	0.37616
		862	0.45994	0.67096						862	0.3762
		863	0.39738	0.67096						863	0.37633
		864	0.45983	0.67096						864	0.37685
		865	0.39833	0.67096						865	0.37692
		866	0.31415	0.67096						866	0.37722
		867	0.33612	0.67096						867	0.37727
		868	0.28977	0.67096						868	0.37867
		869	0.29615	0.67096						869	0.3787
		870	0.30304	0.67096						870	0.37902
		871	0.2951	0.67096						871	0.3792
		872	0.45946	0.67096						872	0.37923
		873	0.4608	0.67096						873	0.3793
		874	0.48242	0.67096						874	0.38042
		875	0.50497	0.67096						875	0.38164
		876	0.47259	0.67096						876	0.3817
		877	0.45787	0.67096						877	0.38194
		878	0.43823	0.67096						878	0.38253
		879	0.44578	0.67096						879	0.38278
		880	0.42127	0.67096						880	0.38297
		881	0.45735	0.67096						881	0.38331
		882	0.47946	0.67096						882	0.38359
		883	0.50667	0.67096						883	0.3836
		884	0.63063	0.67096						884	0.38395
		885	0.66912	0.67096						885	0.38453
		886	0.67395	0.67096						886	0.38472
		887	0.81635	0.67096						887	0.38482
		888	0.72091	0.67096						888	0.38484
		889	0.75689	0.67096						889	0.38505
		890	0.81749	0.67096						890	0.3851
		891	0.57395	0.67096						891	0.38514
		892	0.70025	0.67096						892	0.38536
		893	0.67261	0.67096						893	0.38538
		894	0.51443	0.67096						894	0.38607
		895	0.57029	0.67096						895	0.38621
		896	0.3904	0.67096						896	0.38663
		897	0.33487	0.67096						897	0.38676
		898	0.31925	0.67096						898	0.38682
		899	0.28713	0.67096						899	0.38685
		900	0.28871	0.67096						900	0.38702
		901	0.33775	0.67096						901	0.38708
		902	0.30382	0.67096						902	0.38735
		903	0.3387	0.67096						903	0.38738
		904	0.3907	0.67096						904	0.38765
		905	0.42073	0.67096						905	0.38771
		906	0.53341	0.67096						906	0.38884
		907	0.56934	0.67096						907	0.38896
		908	0.67975	0.67096						908	0.38929
		909	0.79289	0.67096						909	0.38934
		910	0.74265	0.67096						910	0.38951
		911	0.74197	0.67096						911	0.38962
		912	0.82201	0.67096						912	0.38966
		913	0.67786	0.67096						913	0.38993
		914	0.72285	0.67096						914	0.39034
		915	0.58545	0.67096						915	0.3904
		916	0.52247	0.67096						916	0.39066
		917	0.46213	0.67096						917	0.39067
		918	0.19442	0.67096						918	0.3907
		919	0.20892	0.67096						919	0.39116
		920	0.19241	0.67096						920	0.39152
		921	0.13686	0.67096						921	0.39184
		922	0.14138	0.67096						922	0.39217
		923	0.12227	0.67096						923	0.39245
		924	0.15521	0.67096						924	0.39273
		925	0.14986	0.67096						925	0.39277
		926	0.19801	0.67096						926	0.39279
		927	0.45967	0.67096						927	0.39284
		928	0.53956	0.67096						928	0.39289
		929	0.60648	0.67096						929	0.39292
		930	0.52964	0.67096						930	0.39301
		931	0.6395	0.67096						931	0.39308
		932	0.5065	0.67096						932	0.39332
		933	0.49515	0.67096						933	0.39339
		934	0.52764	0.67096						934	0.39349
		935	0.50388	0.67096						935	0.39399
		936	0.49033	0.67096						936	0.39413
		937	0.41794	0.67096						937	0.39452
		938	0.40215	0.67096						938	0.39493
		939	0.41624	0.67096						939	0.39507
		940	0.4028	0.67096						940	0.39546
		941	0.43618	0.67096						941	0.39569
		942	0.44299	0.67096						942	0.39609
		943	0.43282	0.67096						943	0.39615
		944	0.50777	0.67096						944	0.3965
		945	0.51716	0.67096						945	0.3967
		946	0.4601	0.67096						946	0.39707
		947	0.55149	0.67096						947	0.39738
		948	0.53563	0.67096						948	0.39833
		949	0.53329	0.67096						949	0.39862
		950	0.5257	0.67096						950	0.39893
		951	0.56392	0.67096						951	0.39911
		952	0.47662	0.67096						952	0.39954
		953	0.55524	0.67096						953	0.39971
		954	0.42888	0.67096						954	0.40003
		955	0.42513	0.67096						955	0.40021
		956	0.44297	0.67096						956	0.40035
		957	0.43087	0.67096						957	0.40058
		958	0.38538	0.67096						958	0.4007
		959	0.38359	0.67096						959	0.40118
		960	0.3681	0.67096						960	0.40134
		961	0.34478	0.67096						961	0.40136
		962	0.46704	0.67096						962	0.4014
		963	0.37205	0.67096						963	0.40147
		964	0.33884	0.67096						964	0.40154
		965	0.37075	0.67096						965	0.40154
		966	0.38771	0.67096						966	0.40155
		967	0.28295	0.67096						967	0.40168
		968	0.34852	0.67096						968	0.40215
		969	0.39413	0.67096						969	0.40279
		970	0.3739	0.67096						970	0.4028
		971	0.36405	0.67096						971	0.40291
		972	0.36515	0.67096						972	0.40317
		973	0.3584	0.67096						973	0.40318
		974	0.40168	0.67096						974	0.40338
		975	0.36142	0.67096						975	0.40355
		976	0.40118	0.67096						976	0.40366
		977	0.44373	0.67096						977	0.40405
		978	0.43675	0.67096						978	0.40461
		979	0.467	0.67096						979	0.40471
		980	0.45571	0.67096						980	0.40496
		981	0.42433	0.67096						981	0.40509
		982	0.44454	0.67096						982	0.40549
		983	0.21317	0.67096						983	0.4058
		984	0.20247	0.67096						984	0.40623
		985	0.32418	0.67096						985	0.40716
		986	0.35737	0.67096						986	0.4072
		987	0.35541	0.67096						987	0.40769
		988	0.38194	0.67096						988	0.40843
		989	0.36365	0.67096						989	0.40853
		990	0.4087	0.67096						990	0.4087
		991	0.35195	0.67096						991	0.40881
		992	0.27713	0.67096						992	0.40891
		993	0.3295	0.67096						993	0.40897
		994	0.22121	0.67096						994	0.40901
		995	0.20405	0.67096						995	0.40923
		996	0.19076	0.67096						996	0.40938
		997	0.19235	0.67096						997	0.40958
		998	0.19185	0.67096						998	0.40967
		999	0.16906	0.67096						999	0.40974
		1000	0.18691	0.67096						1000	0.40982
		1001	0.18412	0.67096						1001	0.41005
		1002	0.19271	0.67096						1002	0.41007
		1003	0.22438	0.67096						1003	0.41009
		1004	0.24171	0.67096						1004	0.4101
		1005	0.30831	0.67096						1005	0.41024
		1006	0.35319	0.67096						1006	0.41044
		1007	0.31976	0.67096						1007	0.41054
		1008	0.35422	0.67096						1008	0.41092
		1009	0.30123	0.67096						1009	0.41123
		1010	0.31626	0.67096						1010	0.41131
		1011	0.30876	0.67096						1011	0.41136
		1012	0.16353	0.67096						1012	0.41137
		1013	0.25118	0.67096						1013	0.41207
		1014	0.27726	0.67096						1014	0.41208
		1015	0.29378	0.67096						1015	0.41223
		1016	0.35389	0.67096						1016	0.4124
		1017	0.33744	0.67096						1017	0.41257
		1018	0.36034	0.67096						1018	0.41291
		1019	0.3967	0.67096						1019	0.4135
		1020	0.35678	0.67096						1020	0.41358
		1021	0.49756	0.67096						1021	0.41376
		1022	0.54791	0.67096						1022	0.41386
		1023	0.62948	0.67096						1023	0.41624
		1024	0.73707	0.67096						1024	0.41645
		1025	0.6443	0.67096						1025	0.41645
		1026	0.65678	0.67096						1026	0.41653
		1027	0.7205	0.67096						1027	0.41667
		1028	0.55299	0.67096						1028	0.41668
		1029	0.56376	0.67096						1029	0.41709
		1030	0.44501	0.67096						1030	0.41731
		1031	0.3635	0.67096						1031	0.41753
		1032	0.36803	0.67096						1032	0.41764
		1033	0.37514	0.67096						1033	0.41769
		1034	0.2328	0.67096						1034	0.41784
		1035	0.45646	0.67096						1035	0.41794
		1036	0.45947	0.67096						1036	0.4181
		1037	0.47245	0.67096						1037	0.4181
		1038	0.45796	0.67096						1038	0.41825
		1039	0.57775	0.67096						1039	0.41845
		1040	0.45164	0.67096						1040	0.41867
		1041	0.22098	0.67096						1041	0.41868
		1042	0.21994	0.67096						1042	0.41885
		1043	0.28922	0.67096						1043	0.41902
		1044	0.2396	0.67096						1044	0.41941
		1045	0.27445	0.67096						1045	0.41972
		1046	0.10881	0.67096						1046	0.42024
		1047	0.08168	0.67096						1047	0.42048
		1048	0.05523	0.67096						1048	0.42054
		1049	0.02142	0.67096						1049	0.42056
		1050	0.02154	0.67096						1050	0.42062
		1051	0.02189	0.67096						1051	0.42073
		1052	0.02136	0.67096						1052	0.42127
		1053	0.02223	0.67096						1053	0.42144
		1054	0.0223	0.67096						1054	0.42165
		1055	0.03705	0.67096						1055	0.42184
		1056	0.0504	0.67096						1056	0.42201
		1057	0.06546	0.67096						1057	0.42203
		1058	0.15447	0.67096						1058	0.42251
		1059	0.15399	0.67096						1059	0.42268
		1060	0.17059	0.67096						1060	0.42298
		1061	0.16167	0.67096						1061	0.42315
		1062	0.17312	0.67096						1062	0.42326
		1063	0.1656	0.67096						1063	0.42337
		1064	0.19155	0.67096						1064	0.42338
		1065	0.28962	0.67096						1065	0.42411
		1066	0.29058	0.67096						1066	0.42433
		1067	0.37253	0.67096						1067	0.42447
		1068	0.41009	0.67096						1068	0.42453
		1069	0.37235	0.67096						1069	0.42457
		1070	0.42338	0.67096						1070	0.42459
		1071	0.43898	0.67096						1071	0.42469
		1072	0.42447	0.67096						1072	0.42513
		1073	0.46323	0.67096						1073	0.42545
		1074	0.50392	0.67096						1074	0.42574
		1075	0.49372	0.67096						1075	0.42598
		1076	0.49712	0.67096						1076	0.42628
		1077	0.60819	0.67096						1077	0.42672
		1078	0.60211	0.67096						1078	0.42748
		1079	0.60114	0.67096						1079	0.42753
		1080	0.65102	0.67096						1080	0.42771
		1081	0.64446	0.67096						1081	0.42788
		1082	0.74169	0.67096						1082	0.42811
		1083	0.61099	0.67096						1083	0.42842
		1084	0.64804	0.67096						1084	0.42888
		1085	0.67712	0.67096						1085	0.42894
		1086	0.56944	0.67096						1086	0.42948
		1087	0.5023	0.67096						1087	0.42964
		1088	0.45375	0.67096						1088	0.42978
		1089	0.48318	0.67096						1089	0.42993
		1090	0.4181	0.67096						1090	0.43003
		1091	0.45299	0.67096						1091	0.43031
		1092	0.44348	0.67096						1092	0.43031
		1093	0.45769	0.67096						1093	0.43068
		1094	0.37465	0.67096						1094	0.4308
		1095	0.39279	0.67096						1095	0.43087
		1096	0.30057	0.67096						1096	0.43091
		1097	0.20592	0.67096						1097	0.43123
		1098	0.21575	0.67096						1098	0.43209
		1099	0.22637	0.67096						1099	0.43221
		1100	0.18559	0.67096						1100	0.43264
		1101	0.40154	0.67096						1101	0.43282
		1102	0.43927	0.67096						1102	0.43282
		1103	0.50979	0.67096						1103	0.43365
		1104	0.50452	0.67096						1104	0.43366
		1105	0.49381	0.67096						1105	0.43388
		1106	0.51668	0.67096						1106	0.43392
		1107	0.44943	0.67096						1107	0.43406
		1108	0.4438	0.67096						1108	0.43551
		1109	0.40769	0.67096						1109	0.43553
		1110	0.26068	0.67096						1110	0.43581
		1111	0.22922	0.67096						1111	0.43618
		1112	0.18636	0.67096						1112	0.43643
		1113	0.14116	0.67096						1113	0.43675
		1114	0.06372	0.67096						1114	0.43696
		1115	0.04732	0.67096						1115	0.43715
		1116	0.0332	0.67096						1116	0.43718
		1117	0.02037	0.67096						1117	0.43728
		1118	0.02054	0.67096						1118	0.43765
		1119	0.02099	0.67096						1119	0.43821
		1120	0.02013	0.67096						1120	0.43823
		1121	0.02059	0.67096						1121	0.43887
		1122	0.02039	0.67096						1122	0.43898
		1123	0.0498	0.67096						1123	0.43915
		1124	0.10751	0.67096						1124	0.43927
		1125	0.15434	0.67096						1125	0.43946
		1126	0.32239	0.67096						1126	0.43989
		1127	0.49325	0.67096						1127	0.44091
		1128	0.48787	0.67096						1128	0.441
		1129	0.38505	0.67096						1129	0.44111
		1130	0.45249	0.67096						1130	0.44117
		1131	0.4508	0.67096						1131	0.44132
		1132	0.36341	0.67096						1132	0.44182
		1133	0.40549	0.67096						1133	0.44203
		1134	0.41123	0.67096						1134	0.44213
		1135	0.36266	0.67096						1135	0.44226
		1136	0.46564	0.67096						1136	0.4423
		1137	0.46388	0.67096						1137	0.44236
		1138	0.40716	0.67096						1138	0.44246
		1139	0.50747	0.67096						1139	0.44297
		1140	0.42251	0.67096						1140	0.44299
		1141	0.42326	0.67096						1141	0.44329
		1142	0.46662	0.67096						1142	0.44338
		1143	0.44338	0.67096						1143	0.44348
		1144	0.43946	0.67096						1144	0.44349
		1145	0.51897	0.67096						1145	0.44373
		1146	0.46396	0.67096						1146	0.4438
		1147	0.40901	0.67096						1147	0.44385
		1148	0.44236	0.67096						1148	0.44412
		1149	0.40623	0.67096						1149	0.4443
		1150	0.37449	0.67096						1150	0.44447
		1151	0.38482	0.67096						1151	0.44454
		1152	0.39546	0.67096						1152	0.44477
		1153	0.33883	0.67096						1153	0.44501
		1154	0.35679	0.67096						1154	0.44508
		1155	0.32466	0.67096						1155	0.44511
		1156	0.33539	0.67096						1156	0.4455
		1157	0.35746	0.67096						1157	0.4456
		1158	0.3632	0.67096						1158	0.44578
		1159	0.40021	0.67096						1159	0.44591
		1160	0.39615	0.67096						1160	0.44629
		1161	0.38685	0.67096						1161	0.4466
		1162	0.43821	0.67096						1162	0.44704
		1163	0.42411	0.67096						1163	0.44734
		1164	0.36392	0.67096						1164	0.44746
		1165	0.44704	0.67096						1165	0.44778
		1166	0.42337	0.67096						1166	0.44793
		1167	0.35958	0.67096						1167	0.44808
		1168	0.40974	0.67096						1168	0.44897
		1169	0.43264	0.67096						1169	0.44923
		1170	0.36701	0.67096						1170	0.44939
		1171	0.41005	0.67096						1171	0.44943
		1172	0.33148	0.67096						1172	0.44946
		1173	0.29418	0.67096						1173	0.44979
		1174	0.31643	0.67096						1174	0.45003
		1175	0.19584	0.67096						1175	0.45019
		1176	0.17254	0.67096						1176	0.4508
		1177	0.16743	0.67096						1177	0.45089
		1178	0.151	0.67096						1178	0.45164
		1179	0.13588	0.67096						1179	0.4518
		1180	0.26372	0.67096						1180	0.45224
		1181	0.29737	0.67096						1181	0.4524
		1182	0.28894	0.67096						1182	0.45249
		1183	0.33487	0.67096						1183	0.45271
		1184	0.32637	0.67096						1184	0.45283
		1185	0.32678	0.67096						1185	0.45295
		1186	0.31219	0.67096						1186	0.45295
		1187	0.31672	0.67096						1187	0.45299
		1188	0.36785	0.67096						1188	0.45345
		1189	0.36537	0.67096						1189	0.45375
		1190	0.34992	0.67096						1190	0.45407
		1191	0.5122	0.67096						1191	0.45421
		1192	0.46177	0.67096						1192	0.45436
		1193	0.42993	0.67096						1193	0.45504
		1194	0.58679	0.67096						1194	0.45571
		1195	0.60344	0.67096						1195	0.45611
		1196	0.61876	0.67096						1196	0.45643
		1197	0.64507	0.67096						1197	0.45646
		1198	0.63527	0.67096						1198	0.45659
		1199	0.59985	0.67096						1199	0.45735
		1200	0.50636	0.67096						1200	0.45769
		1201	0.41668	0.67096						1201	0.45773
		1202	0.41044	0.67096						1202	0.45787
		1203	0.37423	0.67096						1203	0.45796
		1204	0.38472	0.67096						1204	0.45831
		1205	0.34892	0.67096						1205	0.45852
		1206	0.32227	0.67096						1206	0.45853
		1207	0.33747	0.67096						1207	0.45866
		1208	0.37633	0.67096						1208	0.45893
		1209	0.36591	0.67096						1209	0.4593
		1210	0.40461	0.67096						1210	0.45946
		1211	0.38951	0.67096						1211	0.45947
		1212	0.34455	0.67096						1212	0.45967
		1213	0.3172	0.67096						1213	0.45983
		1214	0.30223	0.67096						1214	0.45994
		1215	0.11053	0.67096						1215	0.46004
		1216	0.08272	0.67096						1216	0.4601
		1217	0.06387	0.67096						1217	0.46041
		1218	0.03481	0.67096						1218	0.46047
		1219	0.03853	0.67096						1219	0.46076
		1220	0.08823	0.67096						1220	0.4608
		1221	0.06505	0.67096						1221	0.46134
		1222	0.07616	0.67096						1222	0.46149
		1223	0.08715	0.67096						1223	0.46177
		1224	0.11258	0.67096						1224	0.46183
		1225	0.12412	0.67096						1225	0.46213
		1226	0.15687	0.67096						1226	0.46218
		1227	0.1803	0.67096						1227	0.46223
		1228	0.17811	0.67096						1228	0.46272
		1229	0.19764	0.67096						1229	0.46298
		1230	0.28696	0.67096						1230	0.46302
		1231	0.29199	0.67096						1231	0.46323
		1232	0.35063	0.67096						1232	0.46388
		1233	0.30143	0.67096						1233	0.46396
		1234	0.49324	0.67096						1234	0.46467
		1235	0.48107	0.67096						1235	0.4647
		1236	0.47741	0.67096						1236	0.46563
		1237	0.58158	0.67096						1237	0.46564
		1238	0.44203	0.67096						1238	0.46565
		1239	0.45853	0.67096						1239	0.4657
		1240	0.50081	0.67096						1240	0.46598
		1241	0.26946	0.67096						1241	0.46609
		1242	0.25131	0.67096						1242	0.46662
		1243	0.22344	0.67096						1243	0.467
		1244	0.18266	0.67096						1244	0.46701
		1245	0.17719	0.67096						1245	0.46704
		1246	0.16775	0.67096						1246	0.4676
		1247	0.17404	0.67096						1247	0.46817
		1248	0.20615	0.67096						1248	0.46824
		1249	0.24058	0.67096						1249	0.4683
		1250	0.29712	0.67096						1250	0.46844
		1251	0.52719	0.67096						1251	0.46856
		1252	0.57922	0.67096						1252	0.46902
		1253	0.72939	0.67096						1253	0.46904
		1254	0.68316	0.67096						1254	0.46924
		1255	0.69412	0.67096						1255	0.47042
		1256	0.7202	0.67096						1256	0.47143
		1257	0.60482	0.67096						1257	0.47187
		1258	0.62288	0.67096						1258	0.47235
		1259	0.44349	0.67096						1259	0.47245
		1260	0.44511	0.67096						1260	0.47253
		1261	0.37256	0.67096						1261	0.47259
		1262	0.36765	0.67096						1262	0.47296
		1263	0.32557	0.67096						1263	0.47412
		1264	0.32777	0.67096						1264	0.47433
		1265	0.32864	0.67096						1265	0.47437
		1266	0.35441	0.67096						1266	0.47502
		1267	0.24147	0.67096						1267	0.47569
		1268	0.23478	0.67096						1268	0.47662
		1269	0.21175	0.67096						1269	0.47741
		1270	0.20402	0.67096						1270	0.47751
		1271	0.20324	0.67096						1271	0.47768
		1272	0.18429	0.67096						1272	0.4781
		1273	0.18453	0.67096						1273	0.47814
		1274	0.18778	0.67096						1274	0.47861
		1275	0.18841	0.67096						1275	0.47928
		1276	0.18607	0.67096						1276	0.47946
		1277	0.19503	0.67096						1277	0.48072
		1278	0.19214	0.67096						1278	0.48107
		1279	0.19194	0.67096						1279	0.48111
		1280	0.19546	0.67096						1280	0.48184
		1281	0.19268	0.67096						1281	0.48185
		1282	0.19505	0.67096						1282	0.48242
		1283	0.18075	0.67096						1283	0.48318
		1284	0.19704	0.67096						1284	0.48335
		1285	0.20538	0.67096						1285	0.4834
		1286	0.15611	0.67096						1286	0.48366
		1287	0.28576	0.67096						1287	0.48385
		1288	0.30905	0.67096						1288	0.48385
		1289	0.40471	0.67096						1289	0.48406
		1290	0.33745	0.67096						1290	0.48433
		1291	0.38607	0.67096						1291	0.48502
		1292	0.46218	0.67096						1292	0.48586
		1293	0.37692	0.67096						1293	0.48731
		1294	0.41972	0.67096						1294	0.48742
		1295	0.47928	0.67096						1295	0.48744
		1296	0.41868	0.67096						1296	0.48787
		1297	0.43123	0.67096						1297	0.48836
		1298	0.43031	0.67096						1298	0.48914
		1299	0.41131	0.67096						1299	0.48925
		1300	0.37505	0.67096						1300	0.49004
		1301	0.37081	0.67096						1301	0.49033
		1302	0.28323	0.67096						1302	0.49101
		1303	0.36275	0.67096						1303	0.4911
		1304	0.32934	0.67096						1304	0.4911
		1305	0.40003	0.67096						1305	0.49146
		1306	0.48072	0.67096						1306	0.49171
		1307	0.38663	0.67096						1307	0.49175
		1308	0.40279	0.67096						1308	0.49279
		1309	0.42574	0.67096						1309	0.49324
		1310	0.28821	0.67096						1310	0.49325
		1311	0.26138	0.67096						1311	0.49344
		1312	0.22974	0.67096						1312	0.49366
		1313	0.1565	0.67096						1313	0.49372
		1314	0.19635	0.67096						1314	0.49377
		1315	0.18238	0.67096						1315	0.49381
		1316	0.2081	0.67096						1316	0.49471
		1317	0.24229	0.67096						1317	0.49515
		1318	0.28154	0.67096						1318	0.49581
		1319	0.4834	0.67096						1319	0.49632
		1320	0.52257	0.67096						1320	0.49692
		1321	0.67593	0.67096						1321	0.49696
		1322	0.60086	0.67096						1322	0.49704
		1323	0.60016	0.67096						1323	0.49712
		1324	0.56724	0.67096						1324	0.49756
		1325	0.49932	0.67096						1325	0.49757
		1326	0.44746	0.67096						1326	0.49865
		1327	0.40355	0.67096						1327	0.49877
		1328	0.24818	0.67096						1328	0.49922
		1329	0.23482	0.67096						1329	0.49932
		1330	0.20901	0.67096						1330	0.49964
		1331	0.16386	0.67096						1331	0.49996
		1332	0.18087	0.67096						1332	0.50081
		1333	0.16653	0.67096						1333	0.50114
		1334	0.15189	0.67096						1334	0.50125
		1335	0.14898	0.67096						1335	0.50144
		1336	0.15346	0.67096						1336	0.50192
		1337	0.16352	0.67096						1337	0.50208
		1338	0.15922	0.67096						1338	0.5023
		1339	0.16465	0.67096						1339	0.5024
		1340	0.16769	0.67096						1340	0.50323
		1341	0.15746	0.67096						1341	0.50326
		1342	0.16996	0.67096						1342	0.50339
		1343	0.14035	0.67096						1343	0.50386
		1344	0.13806	0.67096						1344	0.50388
		1345	0.15183	0.67096						1345	0.50392
		1346	0.15251	0.67096						1346	0.50452
		1347	0.15426	0.67096						1347	0.50467
		1348	0.153	0.67096						1348	0.50497
		1349	0.15605	0.67096						1349	0.50546
		1350	0.14934	0.67096						1350	0.50566
		1351	0.15028	0.67096						1351	0.50587
		1352	0.16166	0.67096						1352	0.50636
		1353	0.15259	0.67096						1353	0.5065
		1354	0.16216	0.67096						1354	0.50667
		1355	0.18244	0.67096						1355	0.50726
		1356	0.20967	0.67096						1356	0.50747
		1357	0.24186	0.67096						1357	0.5077
		1358	0.38682	0.67096						1358	0.50777
		1359	0.34333	0.67096						1359	0.50782
		1360	0.39609	0.67096						1360	0.50792
		1361	0.38765	0.67096						1361	0.50806
		1362	0.35979	0.67096						1362	0.50849
		1363	0.36336	0.67096						1363	0.50867
		1364	0.39308	0.67096						1364	0.50883
		1365	0.3458	0.67096						1365	0.50908
		1366	0.33356	0.67096						1366	0.50979
		1367	0.34778	0.67096						1367	0.51109
		1368	0.37442	0.67096						1368	0.51117
		1369	0.32798	0.67096						1369	0.5122
		1370	0.29522	0.67096						1370	0.51329
		1371	0.29755	0.67096						1371	0.51411
		1372	0.23886	0.67096						1372	0.51428
		1373	0.24374	0.67096						1373	0.51443
		1374	0.26759	0.67096						1374	0.51496
		1375	0.23004	0.67096						1375	0.51503
		1376	0.2917	0.67096						1376	0.51559
		1377	0.26076	0.67096						1377	0.51565
		1378	0.3002	0.67096						1378	0.51609
		1379	0.30847	0.67096						1379	0.51626
		1380	0.31611	0.67096						1380	0.51636
		1381	0.31314	0.67096						1381	0.51668
		1382	0.3107	0.67096						1382	0.51701
		1383	0.35399	0.67096						1383	0.51716
		1384	0.35354	0.67096						1384	0.51735
		1385	0.36092	0.67096						1385	0.51827
		1386	0.39301	0.67096						1386	0.51849
		1387	0.41054	0.67096						1387	0.51897
		1388	0.41007	0.67096						1388	0.51955
		1389	0.50566	0.67096						1389	0.5208
		1390	0.37194	0.67096						1390	0.52116
		1391	0.41731	0.67096						1391	0.52139
		1392	0.45831	0.67096						1392	0.52247
		1393	0.17203	0.67096						1393	0.52253
		1394	0.15933	0.67096						1394	0.52257
		1395	0.19555	0.67096						1395	0.5257
		1396	0.14799	0.67096						1396	0.52596
		1397	0.16825	0.67096						1397	0.52618
		1398	0.20187	0.67096						1398	0.52626
		1399	0.21701	0.67096						1399	0.52635
		1400	0.24196	0.67096						1400	0.52718
		1401	0.31804	0.67096						1401	0.52718
		1402	0.35033	0.67096						1402	0.52719
		1403	0.30183	0.67096						1403	0.52764
		1404	0.30585	0.67096						1404	0.52853
		1405	0.3252	0.67096						1405	0.52939
		1406	0.32213	0.67096						1406	0.52946
		1407	0.38929	0.67096						1407	0.52956
		1408	0.41358	0.67096						1408	0.52964
		1409	0.40154	0.67096						1409	0.52964
		1410	0.40982	0.67096						1410	0.5307
		1411	0.33176	0.67096						1411	0.53091
		1412	0.33296	0.67096						1412	0.53139
		1413	0.28241	0.67096						1413	0.53251
		1414	0.27398	0.67096						1414	0.53283
		1415	0.30769	0.67096						1415	0.53329
		1416	0.28342	0.67096						1416	0.53341
		1417	0.27356	0.67096						1417	0.53402
		1418	0.33266	0.67096						1418	0.53408
		1419	0.35944	0.67096						1419	0.53424
		1420	0.35638	0.67096						1420	0.53438
		1421	0.40405	0.67096						1421	0.53484
		1422	0.49101	0.67096						1422	0.53526
		1423	0.39332	0.67096						1423	0.5356
		1424	0.37616	0.67096						1424	0.53563
		1425	0.40891	0.67096						1425	0.53579
		1426	0.4518	0.67096						1426	0.53626
		1427	0.41376	0.67096						1427	0.53635
		1428	0.4466	0.67096						1428	0.5365
		1429	0.42978	0.67096						1429	0.53711
		1430	0.42598	0.67096						1430	0.53733
		1431	0.43003	0.67096						1431	0.53744
		1432	0.40938	0.67096						1432	0.53756
		1433	0.37109	0.67096						1433	0.53768
		1434	0.37685	0.67096						1434	0.53797
		1435	0.38735	0.67096						1435	0.5392
		1436	0.37502	0.67096						1436	0.53956
		1437	0.36748	0.67096						1437	0.54046
		1438	0.39349	0.67096						1438	0.54107
		1439	0.40496	0.67096						1439	0.54148
		1440	0.2646	0.67096						1440	0.54292
		1441	0.28992	0.67096						1441	0.54296
		1442	0.31459	0.67096						1442	0.54322
		1443	0.28375	0.67096						1443	0.54362
		1444	0.36261	0.67096						1444	0.54373
		1445	0.36672	0.67096						1445	0.54458
		1446	0.37722	0.67096						1446	0.54512
		1447	0.3792	0.67096						1447	0.54605
		1448	0.30085	0.67096						1448	0.54624
		1449	0.28032	0.67096						1449	0.54688
		1450	0.21973	0.67096						1450	0.54775
		1451	0.26063	0.67096						1451	0.54791
		1452	0.28144	0.67096						1452	0.54835
		1453	0.30245	0.67096						1453	0.54854
		1454	0.32674	0.67096						1454	0.54996
		1455	0.42144	0.67096						1455	0.55039
		1456	0.46701	0.67096						1456	0.55149
		1457	0.45295	0.67096						1457	0.55216
		1458	0.51117	0.67096						1458	0.55223
		1459	0.51411	0.67096						1459	0.55282
		1460	0.44412	0.67096						1460	0.55299
		1461	0.40897	0.67096						1461	0.55423
		1462	0.29218	0.67096						1462	0.55445
		1463	0.27858	0.67096						1463	0.555
		1464	0.27253	0.67096						1464	0.55524
		1465	0.38738	0.67096						1465	0.55595
		1466	0.32366	0.67096						1466	0.55663
		1467	0.3793	0.67096						1467	0.55766
		1468	0.38042	0.67096						1468	0.55776
		1469	0.29113	0.67096						1469	0.55816
		1470	0.31455	0.67096						1470	0.55915
		1471	0.33038	0.67096						1471	0.56066
		1472	0.36974	0.67096						1472	0.56092
		1473	0.37041	0.67096						1473	0.56256
		1474	0.47861	0.67096						1474	0.56273
		1475	0.42315	0.67096						1475	0.56281
		1476	0.44946	0.67096						1476	0.56376
		1477	0.43388	0.67096						1477	0.56377
		1478	0.4683	0.67096						1478	0.56392
		1479	0.56568	0.67096						1479	0.5651
		1480	0.4455	0.67096						1480	0.56568
		1481	0.58652	0.67096						1481	0.56572
		1482	0.41902	0.67096						1482	0.56613
		1483	0.46076	0.67096						1483	0.56716
		1484	0.27016	0.67096						1484	0.56724
		1485	0.21773	0.67096						1485	0.56777
		1486	0.21935	0.67096						1486	0.56883
		1487	0.19593	0.67096						1487	0.56921
		1488	0.23114	0.67096						1488	0.56934
		1489	0.32691	0.67096						1489	0.56944
		1490	0.35939	0.67096						1490	0.56983
		1491	0.39893	0.67096						1491	0.56992
		1492	0.38708	0.67096						1492	0.57029
		1493	0.39184	0.67096						1493	0.57101
		1494	0.35076	0.67096						1494	0.57274
		1495	0.33292	0.67096						1495	0.57376
		1496	0.30176	0.67096						1496	0.57385
		1497	0.19624	0.67096						1497	0.57395
		1498	0.13964	0.67096						1498	0.57429
		1499	0.1721	0.67096						1499	0.5745
		1500	0.16219	0.67096						1500	0.57471
		1501	0.17497	0.67096						1501	0.57485
		1502	0.1944	0.67096						1502	0.57691
		1503	0.16231	0.67096						1503	0.57775
		1504	0.29056	0.67096						1504	0.57789
		1505	0.29408	0.67096						1505	0.57852
		1506	0.33382	0.67096						1506	0.57922
		1507	0.33231	0.67096						1507	0.58004
		1508	0.35351	0.67096						1508	0.58099
		1509	0.38621	0.67096						1509	0.58103
		1510	0.34332	0.67096						1510	0.58158
		1511	0.40136	0.67096						1511	0.58175
		1512	0.38278	0.67096						1512	0.58255
		1513	0.45659	0.67096						1513	0.58342
		1514	0.45271	0.67096						1514	0.58423
		1515	0.42771	0.67096						1515	0.58545
		1516	0.4072	0.67096						1516	0.58607
		1517	0.39339	0.67096						1517	0.58622
		1518	0.41645	0.67096						1518	0.58652
		1519	0.38993	0.67096						1519	0.58679
		1520	0.37867	0.67096						1520	0.58831
		1521	0.33367	0.67096						1521	0.58924
		1522	0.31383	0.67096						1522	0.58931
		1523	0.339	0.67096						1523	0.5894
		1524	0.44629	0.67096						1524	0.59171
		1525	0.44385	0.67096						1525	0.59455
		1526	0.4911	0.67096						1526	0.5962
		1527	0.41941	0.67096						1527	0.59633
		1528	0.44734	0.67096						1528	0.59647
		1529	0.44591	0.67096						1529	0.5973
		1530	0.45407	0.67096						1530	0.59732
		1531	0.41291	0.67096						1531	0.59781
		1532	0.42453	0.67096						1532	0.5979
		1533	0.48366	0.67096						1533	0.59853
		1534	0.41208	0.67096						1534	0.59921
		1535	0.40291	0.67096						1535	0.59985
		1536	0.45504	0.67096						1536	0.60015
		1537	0.43643	0.67096						1537	0.60016
		1538	0.47433	0.67096						1538	0.6006
		1539	0.44939	0.67096						1539	0.60086
		1540	0.47814	0.67096						1540	0.60114
		1541	0.45852	0.67096						1541	0.60152
		1542	0.45019	0.67096						1542	0.60166
		1543	0.50114	0.67096						1543	0.60168
		1544	0.45611	0.67096						1544	0.6018
		1545	0.32741	0.67096						1545	0.60211
		1546	0.555	0.67096						1546	0.6024
		1547	0.47412	0.67096						1547	0.60344
		1548	0.50908	0.67096						1548	0.60453
		1549	0.52956	0.67096						1549	0.60482
		1550	0.46004	0.67096						1550	0.60486
		1551	0.59732	0.67096						1551	0.60527
		1552	0.56092	0.67096						1552	0.6055
		1553	0.57385	0.67096						1553	0.60648
		1554	0.5979	0.67096						1554	0.60819
		1555	0.56572	0.67096						1555	0.6083
		1556	0.54296	0.67096						1556	0.6088
		1557	0.53756	0.67096						1557	0.60902
		1558	0.50546	0.67096						1558	0.61072
		1559	0.49171	0.67096						1559	0.61099
		1560	0.42628	0.67096						1560	0.61142
		1561	0.41885	0.67096						1561	0.61181
		1562	0.42672	0.67096						1562	0.61266
		1563	0.37388	0.67096						1563	0.61379
		1564	0.4101	0.67096						1564	0.61428
		1565	0.41769	0.67096						1565	0.61489
		1566	0.45089	0.67096						1566	0.61508
		1567	0.38453	0.67096						1567	0.61512
		1568	0.39067	0.67096						1568	0.61533
		1569	0.33204	0.67096						1569	0.61555
		1570	0.31344	0.67096						1570	0.61584
		1571	0.26388	0.67096						1571	0.6173
		1572	0.26363	0.67096						1572	0.61759
		1573	0.20994	0.67096						1573	0.61805
		1574	0.21613	0.67096						1574	0.61837
		1575	0.18966	0.67096						1575	0.61876
		1576	0.17106	0.67096						1576	0.62288
		1577	0.17458	0.67096						1577	0.62909
		1578	0.16741	0.67096						1578	0.62931
		1579	0.16388	0.67096						1579	0.62948
		1580	0.13347	0.67096						1580	0.63063
		1581	0.13087	0.67096						1581	0.634
		1582	0.11836	0.67096						1582	0.63527
		1583	0.11044	0.67096						1583	0.63679
		1584	0.04954	0.67096						1584	0.63696
		1585	0.05156	0.67096						1585	0.63731
		1586	0.05509	0.67096						1586	0.63873
		1587	0.05754	0.67096						1587	0.63914
		1588	0.14302	0.67096						1588	0.6395
		1589	0.17749	0.67096						1589	0.6399
		1590	0.20428	0.67096						1590	0.64043
		1591	0.30684	0.67096						1591	0.64135
		1592	0.30889	0.67096						1592	0.64172
		1593	0.33242	0.67096						1593	0.64315
		1594	0.35192	0.67096						1594	0.6443
		1595	0.3264	0.67096						1595	0.64446
		1596	0.3817	0.67096						1596	0.64507
		1597	0.36103	0.67096						1597	0.64647
		1598	0.35267	0.67096						1598	0.64663
		1599	0.42024	0.67096						1599	0.64708
		1600	0.42457	0.67096						1600	0.648
		1601	0.44447	0.67096						1601	0.64804
		1602	0.42184	0.67096						1602	0.64915
		1603	0.43406	0.67096						1603	0.64996
		1604	0.42298	0.67096						1604	0.65102
		1605	0.42948	0.67096						1605	0.65267
		1606	0.40958	0.67096						1606	0.6539
		1607	0.42056	0.67096						1607	0.65569
		1608	0.43366	0.67096						1608	0.65583
		1609	0.41784	0.67096						1609	0.65641
		1610	0.42054	0.67096						1610	0.65678
		1611	0.36568	0.67096						1611	0.65888
		1612	0.37252	0.67096						1612	0.66105
		1613	0.34131	0.67096						1613	0.66412
		1614	0.22171	0.67096						1614	0.66505
		1615	0.20608	0.67096						1615	0.66912
		1616	0.19339	0.67096						1616	0.67096	0.9
		1617	0.13636	0.67096						1617	0.67261
		1618	0.14893	0.67096						1618	0.67395
		1619	0.12719	0.67096						1619	0.67443
		1620	0.11657	0.67096						1620	0.67476
		1621	0.0537	0.67096						1621	0.67593
		1622	0.04272	0.67096						1622	0.67687
		1623	0.04193	0.67096						1623	0.67712
		1624	0.04363	0.67096						1624	0.6776
		1625	0.05059	0.67096						1625	0.67776
		1626	0.09153	0.67096						1626	0.6778
		1627	0.11184	0.67096						1627	0.67786
		1628	0.05567	0.67096						1628	0.67925
		1629	0.0877	0.67096						1629	0.67935
		1630	0.10274	0.67096						1630	0.67973
		1631	0.10758	0.67096						1631	0.67975
		1632	0.27145	0.67096						1632	0.68078
		1633	0.26031	0.67096						1633	0.68117
		1634	0.24405	0.67096						1634	0.68201
		1635	0.28429	0.67096						1635	0.68288
		1636	0.31149	0.67096						1636	0.68316
		1637	0.3137	0.67096						1637	0.68662
		1638	0.33005	0.67096						1638	0.68693
		1639	0.29726	0.67096						1639	0.689
		1640	0.31825	0.67096						1640	0.68923
		1641	0.29146	0.67096						1641	0.69098
		1642	0.26467	0.67096						1642	0.69268
		1643	0.30842	0.67096						1643	0.69412
		1644	0.23394	0.67096						1644	0.69601
		1645	0.24242	0.67096						1645	0.69636
		1646	0.17694	0.67096						1646	0.6974
		1647	0.14796	0.67096						1647	0.69804
		1648	0.13113	0.67096						1648	0.69907
		1649	0.12768	0.67096						1649	0.70016
		1650	0.1357	0.67096						1650	0.70025
		1651	0.15451	0.67096						1651	0.70333
		1652	0.14669	0.67096						1652	0.70529
		1653	0.12566	0.67096						1653	0.70529
		1654	0.12524	0.67096						1654	0.70698
		1655	0.16745	0.67096						1655	0.70853
		1656	0.17587	0.67096						1656	0.70868
		1657	0.17554	0.67096						1657	0.70908
		1658	0.1864	0.67096						1658	0.70913
		1659	0.18074	0.67096						1659	0.70939
		1660	0.18204	0.67096						1660	0.7104
		1661	0.16639	0.67096						1661	0.71157
		1662	0.18568	0.67096						1662	0.71409
		1663	0.14714	0.67096						1663	0.7141
		1664	0.17342	0.67096						1664	0.71477
		1665	0.17132	0.67096						1665	0.71565
		1666	0.09598	0.67096						1666	0.71762
		1667	0.16377	0.67096						1667	0.72011
		1668	0.15013	0.67096						1668	0.7202
		1669	0.16118	0.67096						1669	0.7205
		1670	0.1695	0.67096						1670	0.72091
		1671	0.17741	0.67096						1671	0.72103
		1672	0.19187	0.67096						1672	0.72175
		1673	0.18561	0.67096						1673	0.72268
		1674	0.19157	0.67096						1674	0.72285
		1675	0.20755	0.67096						1675	0.7235
		1676	0.2102	0.67096						1676	0.7246
		1677	0.29462	0.67096						1677	0.72577
		1678	0.32346	0.67096						1678	0.72607
		1679	0.33164	0.67096						1679	0.72635
		1680	0.35207	0.67096						1680	0.72679
		1681	0.33092	0.67096						1681	0.72784
		1682	0.33891	0.67096						1682	0.72939
		1683	0.40853	0.67096						1683	0.7297
		1684	0.39292	0.67096						1684	0.73011
		1685	0.44508	0.67096						1685	0.73147
		1686	0.42201	0.67096						1686	0.73161
		1687	0.43989	0.67096						1687	0.73349
		1688	0.5077	0.67096						1688	0.73538
		1689	0.50326	0.67096						1689	0.73703
		1690	0.54996	0.67096						1690	0.73707
		1691	0.61512	0.67096						1691	0.73719
		1692	0.63873	0.67096						1692	0.73806
		1693	0.70016	0.67096						1693	0.73911
		1694	0.64663	0.67096						1694	0.73956
		1695	0.59171	0.67096						1695	0.73987
		1696	0.57789	0.67096						1696	0.74025
		1697	0.52139	0.67096						1697	0.74074
		1698	0.53424	0.67096						1698	0.74163
		1699	0.48731	0.67096						1699	0.74169
		1700	0.43365	0.67096						1700	0.74197
		1701	0.42545	0.67096						1701	0.74234
		1702	0.39116	0.67096						1702	0.74265
		1703	0.3499	0.67096						1703	0.74354
		1704	0.32091	0.67096						1704	0.74575
		1705	0.28515	0.67096						1705	0.74612
		1706	0.30461	0.67096						1706	0.74627
		1707	0.26273	0.67096						1707	0.74658
		1708	0.32226	0.67096						1708	0.74671
		1709	0.35963	0.67096						1709	0.74739
		1710	0.39289	0.67096						1710	0.7478
		1711	0.38536	0.67096						1711	0.74797
		1712	0.3762	0.67096						1712	0.74852
		1713	0.34545	0.67096						1713	0.74989
		1714	0.3851	0.67096						1714	0.74999
		1715	0.43221	0.67096						1715	0.75023
		1716	0.4181	0.67096						1716	0.75128
		1717	0.43728	0.67096						1717	0.75278
		1718	0.41024	0.67096						1718	0.75301
		1719	0.44923	0.67096						1719	0.7556
		1720	0.45345	0.67096						1720	0.75689
		1721	0.4058	0.67096						1721	0.76069
		1722	0.37567	0.67096						1722	0.7607
		1723	0.36599	0.67096						1723	0.76134
		1724	0.40318	0.67096						1724	0.76147
		1725	0.38962	0.67096						1725	0.76151
		1726	0.41136	0.67096						1726	0.76247
		1727	0.39569	0.67096						1727	0.76606
		1728	0.42788	0.67096						1728	0.76608
		1729	0.42469	0.67096						1729	0.76891
		1730	0.36741	0.67096						1730	0.76932
		1731	0.42459	0.67096						1731	0.76933
		1732	0.38514	0.67096						1732	0.76958
		1733	0.36776	0.67096						1733	0.76997
		1734	0.41207	0.67096						1734	0.77094
		1735	0.31842	0.67096						1735	0.77152
		1736	0.31286	0.67096						1736	0.77182
		1737	0.30691	0.67096						1737	0.77248
		1738	0.28906	0.67096						1738	0.77328
		1739	0.28527	0.67096						1739	0.77389
		1740	0.23277	0.67096						1740	0.77498
		1741	0.2445	0.67096						1741	0.77698
		1742	0.20329	0.67096						1742	0.7777
		1743	0.14695	0.67096						1743	0.77786
		1744	0.16248	0.67096						1744	0.77809
		1745	0.13428	0.67096						1745	0.7821
		1746	0.14657	0.67096						1746	0.78442
		1747	0.15751	0.67096						1747	0.78909
		1748	0.16078	0.67096						1748	0.78918
		1749	0.18637	0.67096						1749	0.78934
		1750	0.16955	0.67096						1750	0.79063
		1751	0.17835	0.67096						1751	0.79117
		1752	0.18733	0.67096						1752	0.79238
		1753	0.17739	0.67096						1753	0.79289
		1754	0.17625	0.67096						1754	0.7947
		1755	0.20069	0.67096						1755	0.7968
		1756	0.22685	0.67096						1756	0.79751
		1757	0.24564	0.67096						1757	0.79919
		1758	0.39034	0.67096						1758	0.79947
		1759	0.43887	0.67096						1759	0.80034
		1760	0.46817	0.67096						1760	0.80183
		1761	0.56066	0.67096						1761	0.80221
		1762	0.54624	0.67096						1762	0.80259
		1763	0.72577	0.67096						1763	0.80473
		1764	0.62909	0.67096						1764	0.80606
		1765	0.69907	0.67096						1765	0.8061
		1766	0.68117	0.67096						1766	0.8066
		1767	0.58342	0.67096						1767	0.80758
		1768	0.70698	0.67096						1768	0.80926
		1769	0.51503	0.67096						1769	0.81063
		1770	0.46904	0.67096						1770	0.81122
		1771	0.4676	0.67096						1771	0.81205
		1772	0.43715	0.67096						1772	0.81362
		1773	0.39911	0.67096						1773	0.81379
		1774	0.36896	0.67096						1774	0.81613
		1775	0.41257	0.67096						1775	0.81635
		1776	0.33915	0.67096						1776	0.81749
		1777	0.28006	0.67096						1777	0.81856
		1778	0.29926	0.67096						1778	0.81918
		1779	0.24263	0.67096						1779	0.8206
		1780	0.22751	0.67096						1780	0.82201
		1781	0.2233	0.67096						1781	0.82426
		1782	0.21332	0.67096						1782	0.82491
		1783	0.12112	0.67096						1783	0.82617
		1784	0.09174	0.67096						1784	0.82663
		1785	0.06766	0.67096						1785	0.83114
		1786	0.04593	0.67096						1786	0.83179
		1787	0.04046	0.67096						1787	0.83445
		1788	0.03795	0.67096						1788	0.83538
		1789	0.0396	0.67096						1789	0.83641
		1790	0.04176	0.67096						1790	0.84017
		1791	0.03936	0.67096						1791	0.84569
		1792	0.04054	0.67096						1792	0.84753
		1793	0.04595	0.67096						1793	0.85408
		1794	0.03541	0.67096						1794	0.86009
		1795	0.02233	0.67096						1795	0.86409
											0.387399
