# Supplementary material for: Evolution of the vertebrate insulin receptor substrate (Irs) gene family
Source: BMC Evol Biol. 2017 Jun 23;17:148. doi: 10.1186/s12862-017-0994-z (PMC5482937; doi:10.1186/s12862-017-0994-z)
Supplement: Supplementary file 5 — This file is in PDF format. Phylogeny of vertebrate Irs2 sequences. (XLSX 58 kb) [file 12862_2017_994_MOESM1_ESM.xlsx]

## Sheet: Sheet1
	Table S1. Genomic locations of vertebrate Insulin receptor substrate (Irs) genes in sequenced genomes in the Ensembl database
		Genea	Chromosome	Position	Ensembl Gene ID
	MAMMALIA (Mammals)
	Euarchonta
	Callithrix jacchus, White-Tufted-Ear Marmoset
		Irs1	Chr 6	143,256,399-143,320,804 (-)	ENSCJAG00000012760
		Irs2	Chr 1	24,946,095-25,121,837 (-)	ENSCJAG00000014608
		Irs3	Chr 2	11,454,506-11,454,656 (-)	nab
		Irs4	Chr X	97,389,296-97,393,223 (-)	ENSCJAG00000007424
	Chlorocebus sabaeus, Vervet monkey / African green monkey
		Irs1	Chr 10	112,808,519-112,812,272 (-)	ENSCSAG00000007679
		Irs2	Chr 3	88,045,274-88,074,664 (-)	ENSCSAG00000017471
		Irs3		not found
		Irs4	Chr X	96,601,944-96,605,699 (-)	ENSCSAG00000000309
	Gorilla gorilla gorilla, Western lowland gorilla
		Irs1	Chr 2b	115,798,044-115,865,358 (-)	ENSGGOG00000013434
		Irs2	Chr 13	93,045,003-93,049,027 (-)	ENSGGOG00000015488
		Irs3	Chr 7	98,066,406-98,067,719 (+)	na
		Irs4		not foundc
	Homo sapiens, Human
		IRS1	Chr 2	226,731,317-226,799,759 (-)	ENSG00000169047
		IRS2	Chr 13	109,752,698-109,786,568 (-)	ENSG00000185950
		IRS3	Chr 7	100,570,131-100,571,136 (+)	ENSG00000184414d
		IRS4	Chr X	108,732,482-108,736,409 (-)	ENSG00000133124
	Macaca mulatta, Rhesus monkey
		Irs1	Chr 12	90,682,201-90,685,959 (-)	ENSMMUG00000019467
		Irs2	Chr 17	89,893,224-89,896,862 (-)	ENSMMUG00000021790
		Irs3	Scaffold 1099548049144	53,246-53,541 (+)	na
		Irs4	Chr X	107,481,413-107,484,890 (-)	ENSMMUG00000019167
	Microcebus murinus, Mouse lemur
		Irs1	GeneScaffold_3418	358,338-362,053 (-)	ENSMICG00000008346
		Irs2	GeneScaffold_4169	22,183-26,134 (-)	ENSMICG00000006938
		Irs3	GeneScaffold_3328	91,594-94,982 (+)	ENSMICG00000012522
		Irs4	GeneScaffold_492	930,283-934,284 (-)	ENSMICG00000002118
	Nomascus leucogenys, Northern white-cheeked gibbon
		Irs1	SuperContig GL397366.1	76,986-80,711 (-)	ENSNLEG00000013357
		Irs2	SuperContig GL397328.1	10,720,954-10,724,96 (-)	ENSNLEG00000007913
		Irs3		not found
		Irs4	SuperContig GL397286.1	4,904,982-4,908,773 (-)	ENSNLEG00000018327
	Otolemur garnettii, Bushbaby
		Irs1	Scaffold GL873532.1	6,371,196-6,374,897 (+)	ENSOGAG00000031700
		Irs2	Scaffold GL873680.1	3,271,523-3,275,533 (+)	ENSOGAG00000030551
		Irs3	Scaffold GL873661.1	384,708-386,094 (-)	na
		Irs4	Scaffold GL873674.1	2,727,014-2,730,868 (-)	ENSOGAG00000032032
	Pan troglodytes, Chimpanzee
		Irs1	Chr 2B	231,885,579-231,950,642 (-)	ENSPTRG00000012989
		Irs2	Chr 13	110,126,204-110,156,044 (-)	ENSPTRG00000006030
		Irs3	Chr 7	101,181,399-101,181,721 (+)	na
		Irs4	Chr X	109,186,888-109,190,463 (-)	ENSPTRG00000028223
	Papio anubis, Olive baboon
		Irs1	Chr 12	88,653,180-88,656,926 (-)	ENSPANG00000012487
		Irs2	Chr 17	86,851,099-86,855,373 (-)	ENSPANG00000008811
		Irs3	JH684952.1	132,670-132,857 (-)	na
		Irs4	Chr X	97,861,417-97,879,112 (-)	ENSPANG00000008420
	Pongo abeli, Sumatran orangutan
		Irs1	Chr 2b	118,888,152-118,907,837 (-)	na
		Irs2	Chr 13 randon	5,521,599-5,523,111 (-)	ENSPPYG00000005541
		Irs3	Chr 7	9,631,275-9,631,594 (+)	na
		Irs4	Chr X	107,735,198-107,738,983 (-)	ENSPPYG00000020623
	Tarsius syrichta, Tarsier
		Irs1	scaffold_28722	18,007-19,465 (-)	na
		Irs2	scaffold_35148	19,524-20,256 (-)	na
		Irs3		not found
		Irs4	scaffold_6568	21,250-24,582 (-)	ENSTSYG00000003394
	Tupaia belangeri, Northern treeshrew
		Irs1	GeneScaffold_424	268,595-273,876 (-)	ENSTBEG00000015402
		Irs2		not found
		Irs3	GeneScaffold_3646	147,088-149,636 (+)	ENSTBEG00000000345
		Irs4	GeneScaffold_903	708,599-711,366 (-)	ENSTBEG00000007100
	Glires
	Cavia porcellus, Guinea pig
		Irs1	scaffold_13	33,393,322-33,397,050 (+)	ENSCPOG00000005422
		Irs2	scaffold_5	16,233,394-16,235,103 (+)	ENSCPOG00000020199
		Irs3		not found
		Irs4	scaffold_46	12,450,641-12,454,148 (+)	ENSCPOG00000007683
	Dipodomys ordii, Kangaroo rat
		Irs1	GeneScaffold_5149	45,270-49,011 (-)	ENSDORG00000012358
		Irs2	scaffold_207103	49-707 (-)	na
		Irs3	GeneScaffold_1477	31,274-32,362 (+)	na
		Irs4	GeneScaffold_1216	388,243-392,060 (-)	ENSDORG00000012611
	Ictidomys tridecemlineatus, Thirteen-lined ground squirrel
		Irs1	Scaffold JH393335.1	9,064,962-9,068,687 (+)	ENSSTOG00000025064
		Irs2	Scaffold JH393282.1	2,772,017-2,775,748 (+)	na
		Irs3	Scaffold JH393353.1	627,749-629,457 (+)	ENSSTOG00000024947
		Irs4	Scaffold JH393309.1	6,111,487-6,115,272 (+)	ENSSTOG00000021221
	Mus musculus, Mouse
		Irs1	Chr 1	82,233,101-82,291,416 (-)	ENSMUSG00000055980
		Irs2	Chr 8	10,986,980-11,008,458 (-)	ENSMUSG00000038894
		Irs3	Chr 5	137,643,031-137,645,714 (-)	ENSMUSG00000047182
		Irs4	Chr X	141,710,998-141,725,263 (-)	ENSMUSG00000054667
	Ochotona princeps, American pika
		Irs1	GeneScaffold_3881	395,623-399,442 (-)	ENSOPRG00000012278
		Irs2	scaffold_57438	4,485-6,542 (-)	na
		Irs3	GeneScaffold_2801	164,080-167,780 (+)	ENSOPRG00000014898
		Irs4	scaffold_47473	7,421-9,790 (-)	ENSOPRG00000004828
	Oryctolagus cuniculus, Rabbit
		Irs1	Chr 7	168,540,605-168,544,330 (-)	ENSOCUG00000007187
		Irs2	Chr 8	111,328,974-111,330,062 (-)	na
		Irs3	Chr 6	27,219,572-27,221,313 (-)	ENSOCUG00000008644
		Irs4	Chr X	57,383,298-57,386,795 (-)	ENSOCUG00000010909
	Rattus norvegicus, Rat
		Irs1	Chr 9	88,033,668-88,086,488 (-)	ENSRNOG00000014597
		Irs2	Chr 16	83,824,430-83,848,684 (+)	ENSRNOG00000023509
		Irs3	Chr 12	22,122,953-22,125,091 (+)	ENSRNOG00000001389
		Irs4	Chr X	113,002,150-113,018,073 (-)	ENSRNOG00000046790
	Laurasiatheria
	Ailuropoda melanoleuca, Giant panda
		Irs1	Scaffold GL192697.1	748,418-751,906 (+)	ENSAMEG00000004255
		Irs2	Scaffold GL194182.1	260,638-263,912 (+)	ENSAMEG00000011030
		Irs3	Scaffold GL193583.1	279,072-280,916 (-)	ENSAMEG00000014994
		Irs4	Scaffold GL193302.1	207,375-211,562 (+)	ENSAMEG00000012061
	Bos taurus, Cow
		Irs1	Chr 2	115,790,540-115,794,253 (-)	ENSBTAG00000021308
		Irs2	Chr 12	88,664,525-88,669,181 (-)	ENSBTAG00000012019
		Irs3	Chr 25	36,521,455-36,523,178 (-)	ENSBTAG00000046753
		Irs4	Chr X	61,853,458-61,857,225 (-)	ENSBTAG00000006535
	Canis lupus familiaris, Dog
		Irs1	Chr 25	39,684,358-39,688,221 (-)	ENSCAFG00000010397
		Irs2	Chr 22	58,196,783-58,228,810 (-)	ENSCAFG00000006058
		Irs3	Chr 6	9,116,486-9,139,498 (-)	na
		Irs4	Chr X	82,284,457-82,292,491 (-)	ENSCAFG00000018028
	Felis catus, Cat
		Irs1	Chr C1	209,585,022-209,588,726 (-)	ENSFCAG00000003009
		Irs2	Chr A1	78,689,352-78,693,443 (-)	ENSFCAG00000025305
		Irs3	Chr E3	7,375,686-7,377,408 (+)	ENSFCAG00000026820
		Irs4	Chr X	88,039,093-88,042,500 (-)	ENSFCAG00000000760
	Equus caballus, Horse
		Irs1	Chr 6	15,135,709-15,139,509 (-)	ENSECAG00000007393
		Irs2	Chr 17	77,238,876-77,239,818 (-)	ENSECAG00000003315
		Irs3	Chr 13	8,602,807-8,604,418 (+)	ENSECAG00000022553
		Irs4	Chr X	86,024,069-86,027,277 (-)	ENSECAG00000011649
	Erinaceus europaeus, European hedgehog
		Irs1	scaffold_356672	24,735-26,222 (-)	na
			scaffold_359447	1-922 (-)	na
		Irs2		not found
		Irs3		not found
		Irs4	GeneScaffold_1514	648,322-652,225 (-)	ENSEEUG00000005100
	Mustela putorius furo, Ferret
		Irs1	Scaffold GL897132.1	1,352,365-1,515,820 (-)	ENSMPUG00000001178
		Irs2	Scaffold GL896915.1	2,922,057-2,932,934 (+)	ENSMPUG00000011154
		Irs3	Scaffold GL896979.1	366,672-370,746 (+)	ENSMPUG00000015683
		Irs4	Scaffold GL897040.1	2,308,335-2,325,452 (-)	ENSMPUG00000003964
	Myotis lucifugus, Microbat, little brown bat
		Irs1	Scaffold GL429770	23,917,032-23,920,727 (-)	ENSMLUG00000000967
		Irs2	Scaffold GL429800	2,390,869-2,394,880 (+)	ENSMLUG00000003968
		Irs3	Scaffold GL429767	276,072-277,656 (-)	na
		Irs4	Scaffold GL429769	27,035,231-27,038,570 (+)	ENSMLUG00000010704
	Ovis aries, Sheep
		Irs1	Chr 2	228,093,401-228,097,866 (-)	ENSOARG00000020473
		Irs2	Chr 10	84,010,819-84,011,944 (-)	ENSOARG00000005897
		Irs3	Chr 24	35,874,317-35,875,884 (-)	ENSOARG00000016771
		Irs4	Chr X	119,449,472-119,453,506 (+)	ENSOARG00000018126
	Pteropus vampyrus, Megabat, The large flying fox
		Irs1	GeneScaffold_2923	339,075-343,289 (-)	ENSPVAG00000000231
		Irs2	scaffold_232	209,362-212,903 (-)	ENSPVAG00000013776
		Irs3	GeneScaffold_3647	238,301-241,696 (+)	na
		Irs4	GeneScaffold_657	512,950-517,288 (-)	ENSPVAG00000006828
	Sorex araneus, European shrew
		Irs1	GeneScaffold_5491	51,162-60,026 (-)	ENSSARG00000000820
		Irs2	scaffold_206488	1-626 (-)	na
		Irs3		not found
		Irs4	scaffold_203813	10-1,270 (-)	na
	Sus scrofa, Pig
		Irs1	Chr 15	142,086,244-142,089,969 (+)	ENSSSCG00000025729
		Irs2		not found
		Irs3	Chr 3	7,837,929-7,839,602 (+)	ENSSSCG00000007665
		Irs4	Chr X	104,771,352-104,773,533 (-)	ENSSSCG00000031027
	Tursiops truncatus, Bottlenose dolphin
		Irs1	scaffold_94690	210,357-214,192 (-)	ENSTTRG00000017130
		Irs2	scaffold_115648	71,851-100,640 (-)	ENSTTRG00000005317
		Irs3	GeneScaffold_2505	313,435-316,918 (+)	ENSTTRG00000008889
		Irs4	GeneScaffold_2667	728,249-731,960 (-)	ENSTTRG00000010040
	Vicugna pacos, Alpaca
		Irs1		not found
		Irs2	scaffold_5125	151,405-153,073 (-)	na
		Irs3		not found
		Irs4	GeneScaffold_363	840,726-841,943 (-)	na
	Afrotheria
	Echinops telfairi, Lesser hedgehog tenrec
		Irs1	GeneScaffold_6603	51,591-55,280 (-)	ENSETEG00000015183
		Irs2	GeneScaffold_7877	14,114-17,849 (-)	ENSETEG00000007473
		Irs3		not found
		Irs4	GeneScaffold_1467	697,026-700,919 (-)	ENSETEG00000019136
	Loxodonta africana, African elephant
		Irs1	SuperContig scaffold_55	11,976,873-11,980,594 (+)	ENSLAFG00000025997
		Irs2	SuperContig scaffold_29	29,262,682-29,268,308 (-)	ENSLAFG00000017199
		Irs3	SuperContig scaffold_152	331,222-332,759 (-)	ENSLAFG00000029940
		Irs4	SuperContig scaffold_32	22,864,090-22,869,030 (+)	ENSLAFG00000017593
	Procavia capensis, Rock hyrax
		Irs1	scaffold_9625	42,264-45,924 (-)	ENSPCAG00000000877
		Irs2	scaffold_23839	25,729-29,778 (-)	na
		Irs3	GeneScaffold_1620	26,382-29,897 (+)	ENSPCAG00000009951
		Irs4	GeneScaffold_1337	393,882-398,286 (-)	ENSPCAG00000006134
	Xenartha
	Dasypus novemcinctus, Armadillo
		Irs1	Scaffold JH565611.1	1,958,598-1,963,316 (+)	ENSDNOG00000031407
		Irs2	Scaffold JH570428.1	1,076,183-1,108,248 (+)	ENSDNOG00000039837
		Irs3	Scaffold JH567410.1	201,700-203,188 (-)	ENSDNOG00000036281
		Irs4	Scaffold JH571632.1	1,408,907-1,412,659 (+)	ENSDNOG00000032467
	Choloepus hoffmanni, Two-toed sloth
		Irs1	scaffold_3895	7,008-11,014 (-)	ENSCHOG00000002129
		Irs2	scaffold_50756	14,714-15,743 (-)	na
		Irs3		not found
		Irs4	scaffold_275231	1-859 (-)	na
	Marsupialia
	Macropus eugenii, Wallaby
		Irs1	Scaffold2262	31,453-34,814 (+)	ENSMEUG00000016688
			Scaffold432439	1-321 (-)	na
		Irs2	Scaffold26766	78-4,002 (+)	ENSMEUG00000008353
		Irs3		not found
		Irs4	Scaffold7292	28,612-31,373 (-)	ENSMEUG00000001165
	Monodelphis domestica, Grey short-tailed opossum
		Irs1	Chr 7	222,318,466-222,322,197 (+)	ENSMODG00000021208
		Irs2	Chr 7	83,237,401-83,241,258 (+)	ENSMODG00000004825
		Irs3	Chr 2	257,237,846-257,238,208 (-)	na
		Irs4	Chr X	6,592,975-6,624,094 (+)	ENSMODG00000011507
	Sarcophilus harrisii, Tasmanian devil
		Irs1	Scaffold GL849909.1	1,540,104-1,544,141 (+)	ENSSHAG00000014636
		Irs2	Scaffold GL849844.1	1,642,316-1,646,170 (+)	ENSSHAG00000014971
		Irs3		not found
		Irs4	Scaffold7292	28,612-31,373 (-)	ENSMEUG00000001165
	Monotremata
	Ornithorhynchus anatinus, Platypus
		Irs1	Chr 7	34,212,356-34,213,209 (-)	na
		Irs2		not found
		Irs3		not found
		Irs4	SuperContig Contig222255	1-623 (-)	na
	REPTILIA (Reptiles)
	Anolis carolinensis, Anole lizard
		Irs1	Chr 3	23,742,830-23,746,420 (+)	ENSACAG00000003830
		Irs2	Chr 1	137,125,340-137,127,984 (-)	na
		Irs3	Scaffold GL344707.1	6,588-21,092 (+)	ENSACAG00000008078
		Irs4	Scaffold GL343202.1	4,296,021-4,298,968 (-)	ENSACAG00000012623
	Pelodiscus sinensis, Chinese soft-shelled turtle
		Irs1	Scaffold JH207979.1	2,551,664-2,553,949 (+)	ENSPSIG00000012662
		Irs2	Scaffold JH208505.1	721,963-725,521(-)	na
		Irs3	Scaffold JH206417.1	392,295-498,130 (-)	ENSPSIG00000005198
		Irs4	Scaffold JH212625.1	6,506,104-6,542,401 (+)	ENSPSIG00000007801
	AVES (Birds)
	Anas platyrhynchos, Mallard duck
		Irs1	Scaffold KB743629.1	366,276-367,337 (-)	ENSAPLG00000001316
		Irs2	Scaffold KB742397.1	522,815-523,854 (-)	ENSAPLG00000008253
		Irs3		not found
		Irs4	Scaffold KB742777.1	1,302,953-1,305,793 (+)	ENSAPLG00000001321
	Ficedula albicollis, Flycatcher
		Irs1	Scaffold JH603178.1	2,981,059-2,983,941 (-)	ENSFALG00000006849
		Irs2	Scaffold AGTO01012024.1	298,786-303,971 (-)	ENSFALG00000003175
		Irs3		not found
		Irs4	Scaffold JH603329.1	379,997-389,089 (+)	ENSFALG00000000180
	Gallus gallus, Chicken
		Irs1	Chr 9	8,726,190-8,728,724 (-)	ENSGALG00000004959
		Irs2	Chr 1	137,992,924-137,995,864 (-)	ENSGALG00000016839
		Irs3		not found
		Irs4	Chr 4	13,836,789-13,855,653 (+)	ENSGALG00000008107
	Meleagris gallopavo, Turkey
		Irs1	Chr 11	8,948,066-8,949,541 (-)	ENSMGAG00000015996
		Irs2	Chr 8	9,887,187-9,888,774 (+)	ENSMGAG00000014860
		Irs3		not found
		Irs4	Chr 9	13,763,301-13,766,114 (+)	ENSMGAG00000006610
	Taeniopygia guttata, Zebra finch
		Irs1	Chr 9	10,429,872-10,431,893 (-)	ENSTGUG00000008136
		Irs2	Chr 1	24,134,011-24,136,143 (-)	ENSTGUG00000008688
		Irs3		not found
		Irs4	Chr 4A	12,118,339-12,119,724 (-)	ENSTGUG00000004277
	AMPHIBIA (Amphibians)
	Xenopus tropicalis, Western clawed frog
		Irs1	Scaffold GL172898.1	560,083-563,337 (+)	ENSXETG00000020086
		Irs2	Scaffold GL172678.1	1,596,057-1,598,993 (+)	ENSXETG00000002647
		Irs3	Scaffold GL173671.1	81,464-83,518 (-)	ENSXETG00000027454
		Irs4	Scaffold GL172646.1	173,797-177,027 (+)	ENSXETG00000001566
	Actinistia (Lobe-finned fish)
	Latimeria chalumnae, Celocanth
		Irs1	Scaffold JH126709.1	963,541-1,032,531 (+)	ENSLACG00000014111
		Irs2	Scaffold JH126913.1	1,333,112-1,390,542 (-)	ENSLACG00000015705
		Irs3	Scaffold JH127111.1	993,240-1,007,544 (-)	ENSLACG00000014265
		Irs4	Scaffold JH126995.1	248,786-251,995 (+)	ENSLACG00000006985
	ACTINOPTERYGII (Bony fish)
	Holostei
	Lepisosteus oculatus, Spotted gar
		Irs1	Chromosome LG14	19,644,120-19,647,356 (+)	ENSLOCG00000017412
		Irs2	Chromosome LG17	23,891,709-23,894,915 (-)	ENSLOCG00000017798
		Irs3	Chromosome LG2	58,060,746-58,075,744 (+)	na
		Irs4	Chromosome LG7	37,594,004-37,597,117 (-)	ENSLOCG00000017479
	Teleostei
	Astyanax mexicanus, Blind cave fish
		Irs1	Scaffold KB871758.1	613,894-640,311 (+)	ENSAMXG00000006737
		Irs2a	Scaffold KB871589.1	777,634-780,837 (+)	ENSAMXG00000025890
		Ins2b	Scaffold KB871578.1	8,864,674-8,882,068 (+)	ENSAMXG00000003754
		Irs3a	Scaffold KB882247.1	990,525-1,022,852 (+)	ENSAMXG00000008475
		Irs3b	Scaffold KB872818.1	170,798-239,488 (+)	ENSAMXG00000013079
		Irs4a	Scaffold KB872818.1	933,943-937,215 (+)	ENSAMXG00000013367
		Irs4b	Scaffold KB882104.1	2,955,428-2,958,706 (-)	ENSAMXG00000024964
	Danio rerio, Zebrafish
		Irs1	Chr 15	36,030,580-36,072,101 (-)	ENSDARG00000054087
		Irs2a	Chr 1	28,407,609-28,424,462 (+)	ENSDARG00000037099
		Ins2b	Chr 9	8,450,909-8,475,541 (-)	ENSDARG00000075282
		Irs3a	Chr 5	37,467,532-37,494,337 (-)	ENSDARG00000060330
		Irs3b	Chr 7	19,895,191-19,973,244 (+)	ENSDARG00000036414
		Irs4a	Chr 7	50,970,591-50,973,896 (-)	na
		Irs4b	Chr 21	43,520,497-43,532,022 (-)	ENSDARG00000086551
	Gadus morhua, Atlantic cod
		Irs1		not found
		Irs2a	GeneScaffold_2833	82,633-87,862 (+)	ENSGMOG00000012835
		Ins2b	GeneScaffold_855	50,903-52,000 (+)	ENSGMOG00000019934
		Irs3a	GeneScaffold_4244	369,126-371,166 (+)	ENSGMOG00000018854
		Irs3b	GeneScaffold_3994	31,945-48,028 (-)	ENSGMOG00000016827
		Irs4a	GeneScaffold_3834	6,335-7,396 (-)	ENSGMOG00000013653
		Irs4b	contig389746	80-801 (-)	na
	Gasterosteus aculeatus, Stickleback
		Irs1		not found
		Irs2a	groupI	20,930,601-20,933,953 (+)	ENSGACG00000014133
		Ins2b	groupXVI	7,915,270-7,918,611 (+)	ENSGACG00000003564
		Irs3a	groupVII	17,978,322-17,982,388	ENSGACG00000020399
		Irs3b	groupVII	4,156,789-4,158,262 (-)	ENSGACG00000019338
		Irs4a	groupVII	583,953-587,561 (-)	ENSGACG00000018703
		Irs4b	groupI	22,446,651-22,448,356 (+)	na
	Oryzias latipes, Japanese medaka
		Irs1		not found
		Irs2a	Chr 2	23,527,146-23,530,327 (+)	ENSORLG00000004036
		Ins2b	Chr 21	28,209,268-28,212,354 (-)	ENSORLG00000017981
		Irs3a	Chr 14	16,132,907-16,137,412 (-)	ENSORLG00000007836
		Irs3b	Chr 18	14,894,242-14,911,259 (+)	ENSORLG00000006732
		Irs4a	Chr 18	21,921,039-21,924,639 (-)	ENSORLG00000009429
		Irs4b	Chr 2	30,860,295-30,861,180 (-)	na
	Oreochromis niloticus, Nile tilapia
		Irs1		not found
		Irs2a	Scaffold GL831144.1	1,388,787-1,402,552 (+)	ENSONIG00000011968
		Ins2b	Scaffold GL831258.1	1,417,989-1,421,135 (+)	ENSONIG00000014362
		Irs3a	Scaffold GL831356.1	87,130-91,207 (-)	ENSONIG00000004186
		Irs3b	Scaffold GL831469.1	117,880-136,081 (+)	ENSONIG00000004829
		Irs4a	Scaffold GL831391.1	464,042-467,836 (+)	ENSONIG00000011878
		Irs4b	Scaffold GL831327.1	1,346,125-1,347,740 (+)	na
	Poecilia formosa, Amazon molly
		Irs1		not found
		Irs2a	Scaffold KI520061.1	65,849-79,630 (+)	ENSPFOG00000000788
		Ins2b	Scaffold KI519680.1	351,226-367,920 (-)	ENSPFOG00000011388
		Irs3a	Scaffold KI519755.1	610,541-624,615 (+)	ENSPFOG00000008144
		Irs3b	Scaffold KI519651.1	787,539-837,137 (+)	ENSPFOG00000010170
		Irs4a	Scaffold KI520005.1	161,424-164,933 (+)	ENSPFOG00000003752
		Irs4b	Scaffold KI519907.1	84,091-88,095 (-)	ENSPFOG00000002093
	Takifugu rubripes, Puffer fish
		Irs1		not found
		Irs2a	scaffold_64	260,984-264,396 (+)	ENSTRUG00000009972
		Ins2b	scaffold_42	326,553-329,840 (-)	ENSTRUG00000006418
		Irs3a	scaffold_6	1,952,038-1,956,764 (+)	ENSTRUG00000016413
		Irs3b	scaffold_63	400,520-412,410 (+)	ENSTRUG00000013464
		Irs4a	scaffold_98	447,912-452,058 (+)	ENSTRUG00000009726
		Irs4b	scaffold_57	215,952-216,971 (-)	na
	Tetraodon nigroviridis, Tetrodon
		Irs1		not found
		Irs2a	Chr 3	3,922,802-3,926,135 (+)	ENSTNIG00000010347
		Ins2b	Chr 2	11,841,754-11,845,038 (+)	ENSTNIG00000013924
		Irs3a	Chr 7	5,727,442-5,731,211 (-)	ENSTNIG00000011767
		Irs3b	Chr 20	704,438-714,003 (+)	ENSTNIG00000002043
		Irs4a	Chromosome Un_random	60,583,187-60,587,096 (-)	ENSTNIG00000000935
		Irs4b	Chr 3	1,020,457-1,021,447 (-)	ENSTNIG00000011102
	Xiphophorus maculatus, Platyfish
		Irs1		not found
		Irs2a	Scaffold JH557220.1	49,020-62,334 (-)	ENSXMAG00000015145
		Ins2b	Scaffold JH556683.1	3,069,081-3,073,152 (+)	ENSXMAG00000012551
		Irs3a	Scaffold JH558153.1	13,689-23,323 (-)	ENSXMAG00000017130
		Irs3b	Scaffold JH556784.1	681,785-731,970 (-)	ENSXMAG00000015527
		Irs4a	Scaffold JH556823.1	207,284-211,047 (-)	ENSXMAG00000014720
		Irs4b	Scaffold JH558118.1	35,625-36,128 (-)	ENSXMAG00000018496
	CHONDRICHTHYES (Cartilaginous fish)
	Callorhinchus milii, Elephant Sharke
		Irs1	scaffold_1	6,092,414-6,095,686 (+)	SINCAMP00000024510
		Irs2	scaffold_29	4,987,627-4,990,821 (-)	SINCAMP00000025958
		Irs3		not found
		Irs4	scaffold_2	16528167-16531163 (+)	SINCAMP00000025352
	AGNATHA (Jawless fish)
	Petromyzon marinus, Sea lamprey
		Irs1		not found
		Irs2	Scaffold GL480130	152,877-156,811(+)	ENSPMAG00000003184
		Irs3		not found
		Irs4		not found
	a	Inferred gene name
	b	Gene was not annotated by Ensembl
	c	Gene was not identifed by BLAST
	d	Gene annotated as a pseudogene
	e	From the Elephant Shark Genome Project
