# Supplementary material for: Evolution of the vertebrate insulin receptor substrate (Irs) gene family
Source: BMC Evol Biol. 2017 Jun 23;17:148. doi: 10.1186/s12862-017-0994-z (PMC5482937; doi:10.1186/s12862-017-0994-z)
Supplement: Supplementary file 6 — This file is in PDF format. Phylogeny of vertebrate Irs3 sequences. (XLSX 53 kb) [file 12862_2017_994_MOESM2_ESM.xlsx]

## Sheet: Sheet1
	Table S2. Acession numbers for vertebrate and outgroup Insulin receptor substrate (Irs) coding sequences identified in the NCBI database
				NCBI acession numbers
	Species	Common name		Irs1	Irs2	Irs3	Irs4
	MAMMALIA (Mammals)
	Euarchonta
	Aotus nancymaae	Ma's night monkey		XM_012446319.1	XM_012440925.1a	not foundb	XM_012451801.1
	Callithrix jacchus	White-tufted-ear marmoset		XM_002749924.2	XM_009004065.1a	not found	XM_003735796.2
	Cercocebus atys	Sooty mangabey		XM_012062680.1	XM_012058021.1	not found	XM_012087778.1
	Chlorocebus sabaeus	African green monkey		XM_007966472.1	XM_007960879.1	not found	XM_007992539.1
	Colobus angolensis palliatus	Angolan black-and-white colobus		XM_011951928.1	XM_011933949.1a	not found	XM_011951665.1
	Galeopterus variegatus	Sunda flying lemur		XM_008567336.1	XM_008581060.1a	XM_008580724.1a	XM_008588307.1a
	Gorilla gorilla gorilla	Western lowland gorilla		XM_004033292.1	XM_004054750.1a	not found	not found
	Homo sapiens	Human		NM_005544.2	NM_003749.2	not found	NM_003604.2
	Macaca fascicularis	Crab-eating macaque		XM_005574454.2	XM_015439316.1a	not found	XM_005594338.2a
	Macaca mulatta	Rhesus monkey		XM_015111187.1	XM_002800838.2	not found	XM_015128007.1
	Macaca nemestrina	Pig-tailed macaque		XM_011728315.1	XM_011747596.1	not found	XM_011756106.1
	Mandrillus leucophaeus	Drill		XM_011984977.1	not found	not found	XM_011982395.1
	Microcebus murinus	Gray mouse lemur		XM_012749478.1	XM_012752007.1	XM_012759189.1	XM_012750373.1
	Nomascus leucogenys	Northern white-cheeked gibbon		XM_012501226.1	XM_012506999.1	not found	XM_003262186.2
	Otolemur garnettii	Small-eared galago		XM_003784894.2	XM_012811514.1a	not found	XM_012811372.1
	Pan paniscus	Pygmy chimpanzee		XM_008975275.1	XM_008957536.1a	not found	XM_008973110.1a
	Pan troglodytes	Chimpanzee		XM_009444442.1	XM_009427222.1a	not found	XM_009439483.1a
	Papio anubis	Olive baboon		XM_009183194.1	XM_009192228.1a	not found	XM_003918129.2
	Pongo abelii	Sumatran orangutan		XM_009238185.1	XM_009236166.1a	not found	XM_002831982.2
	Propithecus coquereli	Coquerel's sifaka		XM_012642595.1	XM_012637949.1	XM_012639018.1	XM_012645042.1
	Rhinopithecus roxellana	Golden snub-nosed monkey		XM_010355701.1	XM_010384756.1a	not found	XM_010381020.1
	Saimiri boliviensis boliviensis	Bolivian squirrel monkey		XM_003925464.2	XM_003945178.2a	not found	XM_003935863.2
	Tarsius syrichta	Philippine tarsier		XM_008056968.1	XM_008054256.1a	not found	XM_008059799.1a
	Glires
	Cavia porcellus	Domestic guinea pig		XM_003474619.3	not found	not found	XM_005002716.1a
	Chinchilla lanigera	Long-tailed chinchilla		XM_005395475.2	XM_013515759.1a	not found	XM_005404672.1
	Cricetulus griseus	Chinese hamster		XM_003512849.2	XM_007613134.1a	XM_007651252.1	XM_007614743.1a
	Dipodomys ordii	Kangaroo rat		XM_013011991.1	XM_013037615.1a	not found	XM_013025861.1
	Fukomys damarensis	Damara mole-rat		XM_010611960.1a	XM_010619993.1a	XM_010609809.1a	XM_010603056.1a
	Heterocephalus glaber	Naked mole-rat		XM_004867975.2	XM_004858557.1	not found	XM_004861447.1
	Ictidomys tridecemlineatus	Thirteen-lined ground squirrel		XM_005326471.2	XM_005317130.2a	XM_005328456.2	XM_005323365.1
	Jaculus jaculus	Lesser Egyptian jerboa		XM_004662872.2	XM_004663368.1a	XM_004666212.1	XM_012948936.1
	Mesocricetus auratus	Golden hamster		XM_005082516.2	XM_005077355.2	XM_005080426.2	XM_005139257.2
	Microtus ochrogaster	Prairie vole		XM_005360040.2	XM_005366302.2	XM_005371449.1	XM_005367338.1
	Mus musculus	House mouse		NM_010570.4	NM_001081212.1	NM_010571.3	NM_010572.2
	Nannospalax galili	Upper Galilee mountains blind mole rat		XM_008825840.1	XM_008855198.1a	XM_008832355.1	XM_008852963.1
	Ochotona princeps	American pika		XM_004576764.1	XM_012926357.1a	XM_004587173.1	XM_004599994.1
	Octodon degus	Degu		XM_004638150.1	XM_004631216.1a	not found	XM_004642617.1
	Oryctolagus cuniculus	Rabbit		XM_002712509.2	XM_008260178.1a	XM_008258003.1	not found
	Peromyscus maniculatus bairdii	Prairie deer mouse		XM_006990365.1	XM_006981333.1	XM_006971226.1	XM_006970299.1
	Rattus norvegicus	Rat		NM_012969.1	NM_001168633.1	NM_032074.1	XM_001056753.4
	Laurasiatheria
	Ailuropoda melanoleuca	Giant panda		XM_011225621.1a	XM_011237442.1a	XM_011234840.1	XM_011232772.1a
	Bos mutus	Yak		XM_005890133.2	not found	not found	XM_005910845.2a
	Bos taurus	Cow		XM_003581871.4	XM_015465831.1a	XM_015469392.1	XM_005200715.2
	Bubalus bubalis	Water buffalo		XM_006074094.1	XM_006042463.1a	XM_006046484.1	XM_006080966.1
	Camelus dromedarius	Arabian camel		XM_010979111.1	XM_010986057.1a	XM_010999046.1a	XM_010992395.1a
	Camelus ferus	Wild Bactrian camel		XM_006181755.2	XM_014568138.1a	not found	XM_006195783.1a
	Canis lupus familiaris	Dog		XM_543274.5	XM_542667.4a	not found	XM_014112002.1
	Ceratotherium simum simum	Southern white rhinoceros		XM_004427639.2	XM_014781781.1a	XM_014797121.1	XM_004440477.2
	Condylura cristata	Star-nosed mole		XM_004674229.1	not found	XM_012731614.1	XM_004685698.1
	Eptesicus fuscus	Big brown bat		XM_008145093.1	XM_008144017.1		XM_008156302.1
	Equus asinus	Ass		XM_014835921.1	XM_014852145.1a	XM_014853981.1	XM_014854616.1
	Equus caballus	Horse		XM_001915475.4a	XM_005601379.2a	XM_005598654.2	XM_014729113.1a
	Equus przewalskii	Przewalski's horse		XM_008514203.1	XM_008507499.1a	XM_008527325.1a	XM_008512145.1a
	Erinaceus europaeus	Western European hedgehog		XM_007520070.1	XM_007536211.1a	XM_007534837.1	XM_007530528.1a
	Felis catus	Cat		XM_003991219.2	XM_011281112.1a	XM_006941984.1	XM_011279425.1a
	Leptonychotes weddellii	Weddell seal		XM_006735701.1	XM_006732605.1a	XM_006733761.1a	XM_006737174.1a
	Lipotes vexillifer	Yangtze River dolphin		XM_007467911.1	XM_007451284.1a	not found	XM_007463669.1
	Mustela putorius furo	Domestic ferret		XM_004776588.2	XM_013052994.1a	XM_004761517.2	XM_004769036.1
	Myotis brandtii	Brandt's bat		XM_005883501.2	XM_014531930.1a	not found	XM_005865240.2a
	Myotis davidii	David's myotis		XM_006763410.1	not found	not found	XM_006769209.1a
	Myotis lucifugus	Little brown bat		XM_006082586.2	XM_006086909.2	not found	XM_014460479.1a
	Odobenus rosmarus divergens	Pacific walrus		XM_004409766.1	XM_004409598.1	XM_004399130.1	not found
	Orcinus orca	Killer whale		XM_004262635.1	XM_012534408.1	XM_004269029.1	XM_004281527.1
	Ovis aries	Sheep		XM_015093559.1a	XM_015098011.1a	XM_015104235.1	XM_015105105.1a
	Ovis aries musimon	Mouflon sheep		XM_012158097.2	XM_012119468.1	XM_012141693.1	XM_012144007.2
	Pantholops hodgsonii	Chiru		XM_005956540.1	not found	not found	XM_005953767.1a
	Physeter catodon	Sperm whale		XM_007126998.1a	not found	not found	XM_007114333.1
	Pteropus alecto	Black flying fox		XM_006906660.1	XM_006909404.1a	not found	XM_006914794.1a
	Pteropus vampyrus	Large flying fox		XM_011364075.1	XM_011373929.1	not found	XM_011374318.1
	Sorex araneus	European shrew		XM_004610846.1a	XM_004621477.1a	XM_004617199.1	XM_012932237.1
	Sus scrofa	Pig		NM_001244489	not found	XM_013995453.1	XM_003360420.2
	Vicugna pacos	Alpaca		XM_015242365.1	XM_015251073.1a	XM_015251955.1a	XM_006215205.1a
	Afrotheria
	Chrysochloris asiatica	Cape golden mole		XM_006861901.1	XM_006851538.1	not found	XM_006871060.1
	Echinops telfairi	Small Madagascar hedgehog		XM_004701653.1	XM_013005081.1a	not found	XM_013006513.1a
	Elephantulus edwardii	Cape elephant shrew		XM_006890288.1	XM_006901564.1a	not found	XM_006889950.1
	Loxodonta africana	African savanna elephant		XM_003417888.2a	XM_003414039.2	XM_010601838.1a	XM_010594731.1
	Orycteropus afer afer	Aardvark		XM_007955454.1	XM_007938925.1	not found	XM_007952436.1
	Trichechus manatus latirostris	Florida manatee		XM_012558226.1	XM_012557438.1a	XM_004386791.1	XM_004379762.1
	Xenartha
	Dasypus novemcinctus	Nine-banded armadillo		XM_004453885.2a	XM_004471195.1	XM_012524645.1a	XM_004472931.1
	Marsupialia
	Monodelphis domestica	Opossum		XM_001373835.2	XM_001375228.2	not found	XM_007506937.1a
	Sarcophilus harrisii	Tasmanian devil		XM_012546553.1	XM_003765738.2	not found	XM_003774674.2a
	REPTILIA (Reptiles)
	Anolis carolinensis	Anole lizard		XM_003218293.2	XM_015423514.1a	XM_008124739.1	XM_008114684.1a
	Gekko japonicus	Gekko		XM_015417840.1	XM_008116434.1a	XM_015427889.1	XM_015415431.1
	Python bivittatus	Burmese python		XM_007420458.1	XM_007432168.1a	XM_007444422.1	XM_007434224.1
	Thamnophis sirtalis	Garter snake		XM_014057705.1	XM_014070428.1	XM_014075211.1	XM_014065894.1
	Pelodiscus sinensis	Chinese soft-shelled turtle		XM_006119902.2a	XM_014572948.1a	XM_006114651.2a	XM_006136217.1
	AVES (Birds)
	Acanthisitta chloris	Rifleman		XM_009071716.1a	not found	not found	XM_009074600.1a
	Anas platyrhynchos	Mallard		XM_005024607.1a	XM_013091755.1a	not found	XM_005015239.2a
	Apaloderma vittatum	Bar-tailed trogon		not found	not found	not found	XM_009868711.1a
	Aptenodytes forsteri	Emperor penguin		XM_009286715.1a	XM_009276140.1a	not found	XM_009275280.1a
	Aquila chrysaetos canadensis	Golden eagle		XM_011577705.1a	XM_011583669.1	not found	XM_011578084.1a
	Balearica regulorum gibbericeps	East African grey crowned-crane		XM_010308027.1a	not found	not found	XM_010302433.1a
	Buceros rhinoceros silvestris	Rhinoceros hornbill		XM_010136196.1a	XM_010140863.1a	not found	XM_010136613.1a
	Calidris pugnax	Ruff		XM_014960687.1	XM_014944200.1	not found	XM_014954924.1a
	Calypte anna	Anna's hummingbird		XM_008492501.1a	XM_008495894.1a	not found	XM_008493621.1a
	Caprimulgus carolinensis	Chuck-will's-widow		XM_010170950.1a	XM_010163837.1a	not found	XM_010164671.1a
	Cariama cristata	Red-legged seriema		XM_009703281.1a	not found	not found	XM_009710082.1a
	Chaetura pelagica	Chimney swift		XM_010001661.1a	not found	not found	XM_009997136.1a
	Charadrius vociferus	Killdeer		XM_009890257.1a	not found	not found	XM_009889292.1a
	Chlamydotis macqueenii	Macqueen's bustard		XM_010116086.1a	not found	not found	XM_010127268.1a
	Colius striatus	Speckled mousebird		XM_010202179.1a	not found	not found	XM_010196952.1a
	Columba livia	Rock pigeon		XM_005515970.1a	XM_005509049.1a	not found	XM_005514659.2a
	Corvus brachyrhynchos	American crow		XM_008632592.1a	XM_008635935.1a	not found	XM_008640494.1a
	Corvus cornix cornix	Hooded crow		XM_010406036.1a	XM_010394704.1a	not found	XM_010407718.1a
	Cuculus canorus	Common cuckoo		XM_009565948.1a	XM_009560754.1a	not found	XM_009559878.1a
	Egretta garzetta	Little egret		XM_009639692.1a	not found	not found	XM_009646675.1a
	Eurypyga helias	Sunbittern		XM_010158947.1a	not found	not found	XM_010151821.1a
	Falco cherrug	Saker falcon		XM_005443732.2a	XM_005441598.2a	not found	XM_005438014.2a
	Falco peregrinus	Peregrine falcon		XM_005237768.2a	XM_005238376.2a	not found	XM_005238260.2a
	Ficedula albicollis	Collared flycatcher		XM_005051334.1a	XM_005037451.1a	not found	XM_005045957.1a
	Fulmarus glacialis	Northern fulmar		XM_009573492.1a	not found	not found	XM_009584802.1a
	Gallus gallus	Chicken		XM_015277004.1	XM_015277886.1	not found	XM_003641084.3
	Gavia stellata	Red-throated loon		not found	not found	not found	XM_009815868.1a
	Geospiza fortis	Medium ground-finch		XM_014308495.1a	XM_014306598.1a	not found	XM_005419919.2a
	Haliaeetus albicilla	White-tailed eagle		not found	not found	not found	XM_009923055.1a
	Haliaeetus leucocephalus	Bald eagle		XM_010568416.1a	XM_010575788.1a	not found	XM_010569018.1a
	Leptosomus discolor	Cuckoo roller		XM_009947977.1a	not found	not found	XM_009961357.1a
	Manacus vitellinus	Golden-collared manakin		XM_008919341.1a	XM_008919540.1a	not found	XM_008933728.1a
	Meleagris gallopavo	Turkey		XM_003209069.2a	XM_010728607a	not found	XM_010715377.1a
	Melopsittacus undulatus	Budgerigar		XM_005150467.1a	XM_005145253.2a	not found	XM_013127868.1a
	Merops nubicus	Carmine bee-eater		XM_008941153.1a	not found	not found	XM_008941826.1a
	Mesitornis unicolor	Brown roatelo		XM_010180255.1a	XM_010182885.1a	not found	XM_010190789.1a
	Nestor notabilis	Kea		XM_010023306.1a	not found	not found	XM_010024239.1a
	Nipponia nippon	Crested ibis		XM_009469389.1a	XM_009464942.1a	not found	XM_009477140.1a
	Opisthocomus hoazin	Hoatzin		XM_009944005.1a	not found	not found	XM_009945215.1a
	Pelecanus crispus	Dalmatian pelican		XM_009490907.1a	not found	not found	XM_009487402.1a
	Phaethon lepturus	White-tailed tropicbird		XM_010289153.1a	not found	not found	XM_010296686.1a
	Phalacrocorax carbo	Great cormorant		XM_009509902.1a	not found	not found	XM_009513339.1a
	Picoides pubescens	Downy woodpecker		XM_009896317.1a	XM_009898732.1a	not found	XM_009899731.1a
	Pseudopodoces humilis	Tibetan ground-tit		XM_005527106.2	XM_014249291.1	not found	XM_005530020.2
	Pterocles gutturalis	Yellow-throated sandgrouse		XM_010080165.1a	not found	not found	XM_010088159.1a
	Pygoscelis adeliae	Adelie penguin		XM_009325114.1a	XM_009322527.1a	not found	XM_009327827.1a
	Serinus canaria	Common canary		XM_009089476.1a	XM_009085737.1a	not found	XM_009090514.1a
	Struthio camelus australis	Ostrich		XM_009675814.1a	XM_009666456.1a	not found	XM_009685475.1a
	Sturnus vulgaris	Common starling		XM_014877858.1	XM_014883241.1	not found	XM_014886530.1
	Taeniopygia guttata	Zebra finch		XM_012575505.1a	XM_012569532.1a	not found	XM_002192818.3a
	Tauraco erythrolophus	Red-crested turaco		XM_009989384.1a	XM_009983131.1a	not found	XM_009988127.1a
	Tinamus guttatus	White-throated tinamou		XM_010213534.1a	XM_010216803.1a	not found	XM_010227330.1a
	Tyto alba	Barn owl		XM_009963686.1a	not found	not found	XM_009976603.1a
	Zonotrichia albicollis	White-throated sparrow		XM_014268655.1a	XM_014267736.1a	not found	XM_005484473.2
	AMPHIBIA (Amphibians)
	Xenopus laevis	African clawed frog		NM_001090623.1a	not found	not found	NM_001090773.1
	Xenopus tropicalis	Western clawed frog		XM_012963449.1	XM_002933008.3	XM_002942589.3	NM_001141997.1
	Actinistia (Lobe-finned fish)
	Latimeria chalumnae	Coelacanth		XM_005993037.2	XM_005997006.2	XM_005999802.2	XM_005998198.2a
	ACTINOPTERYGII (Bony fish)
	Holostei
	Lepisosteus oculatus	Spotted gar		XM_015361766.1	XM_015364357.1	XM_015340460.1a	XM_015351366.1
	Teleostei
	Astyanax mexicanus	Mexican tetra	a	XM_007233525.1	XM_007228700.1	XM_007258097.1	XM_007242028.1
			b		XM_007227927.1	XM_007241996.1	XM_007247045.1
	Austrofundulus limnaeus	Killifish	a	not found	XM_014017512.1	XM_014006685.1	XM_014018267.1
			b		not found	XM_014024536.1	XM_014020036.1a
	Clupea harengus	Atlantic herring	a	XM_012837919.1	not found	XM_012834758.1	XM_012822204.1
			b		XM_012819305.1a	XM_012835466.1	XM_012829957.1
	Cynoglossus semilaevis	Tongue sole	a	not found	XM_008325323.1	XM_008333113.1	XM_008320364.1
			b		XM_008328684.1	XM_008321405.1a	XM_008324696.1a
	Cyprinodon variegatus	Sheepshead minnow	a	not found	XM_015377948.1	XM_015401555.1	XM_015385503.1
			b		not found	XM_015379508.1	not found
	Danio rerio	Zebrafish	a	XM_682610.7	NM_200315.1	XM_690205.6	XM_009303448.1
			b		XM_695654.7	XM_001920117.5	XM_002666075.4
	Esox lucius	Northern pike	a	not found	XM_010868419.2	XM_013134411.1	XM_010904978.1
			b		XM_010880396.2	XM_013140480.1	XM_010894722.1
	Fundulus heteroclitus	Mummichog	a	not found	XM_012850518.1	XM_012867057.1	XM_012874969.1
			b		not found	XM_012874766.1	XM_012852250.1a
	Haplochromis burtoni	Burton's mouthbrooder	a	not found	XM_005948211.1	XM_005922256.1	XM_005946852.2
			b		XM_005948834.2	XM_005945270.2	XM_014331075.1a
	Larimichthys crocea	Large yellow croaker	a	not found	XM_010744520.1	XM_010753541.1a	XM_010755328.1a
			b		XM_010742742.1	XM_010737209.1	XM_010750835.1a
	Maylandia zebra	Zebra mbuna	a	not found	XM_004573276.3	XM_004563898.1	XM_004573406.3
			b		XM_004551359.1	XM_004562735.1	XM_012922705.1a
	Neolamprologus brichardi	Brichardi cichlid	a	not found	XM_006804073.1	XM_006802192.1	XM_006806913.1
			b		XM_006788326.1	XM_006801748.1	XM_006802645.1a
	Notothenia coriiceps	Black rockcod	a	not found	XM_010789919.1	XM_010770547.1	XM_010789922.1
			b		XM_010782335.1	XM_010775813.1	XM_010778912.1a
	Oreochromis niloticus	Nile tilapia	a	not found	XM_003440900.3	XM_013265075.1a	XM_005462594.2
			b		XM_005457863.2	XM_005464113.2	XM_005460787.2a
	Oryzias latipes	Japanese medaka	a	not found	not found	XM_011487610.1	XM_011487705.1a
			b		XM_004082003.2	XM_011487610.1a	XM_011485710.1a
	Poecilia formosa	Amazon molly	a	not found	XM_007577691.1	XM_007563164.1	XM_007576058.1
			b		XM_007555363.1	XM_007551296.1	XM_007572189.1a
	Poecilia latipinna	Sailfin molly	a	not found	XM_015015624.1	XM_015021123.1	XM_015014532.1
			b		XM_015045963.1	XM_015014579.1	XM_015040142.1a
	Poecilia mexicana	Atlantic molly	a	not found	XM_014972487.1	XM_014969255.1	XM_015006042.1
			b		XM_015003086.1	XM_015013840.1	XM_014976457.1a
	Poecilia reticulata	Guppy	a	not found	XM_008428932.1	XM_008427656.1	XM_008435140.1
			b		XM_008401546.1	XM_008435440.1	XM_008425708.1a
	Pundamilia nyererei		a	not found	XM_005753465.2	XM_005735530.1	XM_005750921.1
			b		XM_005747179.1	XM_005751540.2	XM_005748076.2a
	Salmo salar	Atlantic salmon	a	XM_014213520.1	XM_014174182.1	XM_014137742.1	XM_014207442.1
			b		XM_014164894.1	XM_014206905.1	XM_014129526.1
	Stegastes partitus	Bicolor damselfish	a	not found	XM_008283129.1	XM_008302604.1	XM_008289812.1
			b		XM_008301803.1	XM_008282843.1	not found
	Takifugu rubripes	Fugu rubripes	a	not found	XM_011606146.1	XM_011611658.1	XM_011606632.1
			b		XM_011607867.1	XM_011606690.1	XM_011606299.1a
	Xiphophorus maculatus	Southern platyfish	a	not found	XM_005813319.1	XM_014475204.1	XM_014471532.1
			b		XM_014468412.1	XM_014470895.1	XM_014475183.1a
	CHONDRICHTHYES (Cartilaginous fish)
	Callorhinchus milii	Elephant shark		XM_007896405.1	XM_007893505.1	not found	XM_007894983.1
	OUTGROUPS
	Branchiostoma floridae	Florida lancelet		XM_002587831.1
	Saccoglossus kowalevskii	Acorn worm		XM_006823785.1
	Strongylocentrotus purpuratus	Purple sea urchin		XM_011670914.1
	a - Incomplete sequence, contains terminal gap, internal unknown sequence, or a stop codon
	b - An annotated coding sequnce was not identifeid
